# Supplementary material for: Comparative analysis of amino acid auxotrophies and peptidase profiles in non-dysbiotic and dysbiotic small intestinal microbiomes
Source: Comput Struct Biotechnol J. 2025 Feb 12;27:821–31. doi: 10.1016/j.csbj.2025.02.004 (PMC11914904; doi:10.1016/j.csbj.2025.02.004)
Supplement: Supplementary file 1 — Supplementary material [file mmc1.xlsx]

## Sheet: contents
Comparative Analysis of Amino Acid Auxotrophies and Peptidase profiles in Non-Dysbiotic and Dysbiotic Small Intestinal Microbiomes
Supplementary table S1	Estimated relative abundance of HRGM genomes in samples from the Reimagine study.
Supplementary table S2	Estimated relative abundance of HRGM genomes in samples from the SIBO study.
Supplementary table S3	Presence of peptidases in microbial samples from the duodenum, jejunum, farthest distance and stool
Supplementary table S4	Supplementary table S4. Peptidases that are significantly enriched in the small intestine (Duodenum) and large intestine, respectively.
Supplementary table S5	Presence of peptidases in duodenal samples from SIBO and non-SIBO patients
Supplementary table S6	Statistical results for association of peptidases with SIBO or non-SIBO

## Sheet: Supplementary table 1
Supplementary table S1. Estimated relative abundance of HRGM genomes in samples from the Reimagine study.
HRGM name	Genome name	phylum	class	order	family	genus	species	sample	BioSample	Experiment	Sampling Location	SRA Study	location	Relative abundance
HRGM_Genome_0004	GUT_GENOME096243	Campylobacterota	Campylobacteria	Campylobacterales	Campylobacteraceae	Campylobacter_A	Campylobacter_A concisus_R	SRR12567301	SAMN15960941	SRX9055246	Small intestine	SRP279656	Duodenum	0.00177767
HRGM_Genome_0045	GUT_GENOME144544	Proteobacteria	Gammaproteobacteria	Enterobacterales	Enterobacteriaceae	Escherichia	Escherichia coli_D	SRR12567301	SAMN15960941	SRX9055251	Small intestine	SRP279656	Duodenum	0.0527944
HRGM_Genome_0055	GUT_GENOME147598	Proteobacteria	Gammaproteobacteria	Enterobacterales	Enterobacteriaceae	Klebsiella	Klebsiella pneumoniae	SRR12567301	SAMN15960941	SRX9055254	Small intestine	SRP279656	Duodenum	0.00242299
HRGM_Genome_0173	GUT_GENOME096281	Actinobacteriota	Actinobacteria	Actinomycetales	Actinomycetaceae	Pauljensenia	Pauljensenia sp000308055	SRR12567301	SAMN15960941	SRX9055264	Small intestine	SRP279656	Duodenum	0.0015585
HRGM_Genome_0235	GUT_GENOME143232	Bacteroidota	Bacteroidia	Bacteroidales	Bacteroidaceae	Bacteroides	Bacteroides cellulosilyticus	SRR12567301	SAMN15960941	SRX9055267	Small intestine	SRP279656	Duodenum	0.00213077
HRGM_Genome_0284	GUT_GENOME096210	Firmicutes_A	Clostridia	Lachnospirales	Lachnospiraceae	Faecalicatena	Faecalicatena gnavus	SRR12567301	SAMN15960941	SRX9055269	Small intestine	SRP279656	Duodenum	0.00131499
HRGM_Genome_0299	GUT_GENOME096378	Actinobacteriota	Actinobacteria	Actinomycetales	Actinomycetaceae	Pauljensenia	Pauljensenia sp000411415	SRR12567301	SAMN15960941	SRX9055271	Small intestine	SRP279656	Duodenum	0.0129185
HRGM_Genome_0313	GUT_GENOME096569	Firmicutes	Bacilli	Lactobacillales	Streptococcaceae	Streptococcus	Streptococcus timonensis	SRR12567301	SAMN15960941	SRX9055274	Small intestine	SRP279656	Duodenum	0.302447
HRGM_Genome_0336	GUT_GENOME096383	Firmicutes_C	Negativicutes	Veillonellales	Veillonellaceae	Veillonella	Veillonella atypica	SRR12567301	SAMN15960941	SRX9055275	Small intestine	SRP279656	Duodenum	0.0333739
HRGM_Genome_0337	KIJ_genome_18113	Firmicutes_C	Negativicutes	Veillonellales	Veillonellaceae	Veillonella	Veillonella parvula	SRR12567301	SAMN15960941	SRX9055278	Small intestine	SRP279656	Duodenum	0.131694
HRGM_Genome_0345	GUT_GENOME212278	Firmicutes_C	Negativicutes	Veillonellales	Veillonellaceae	Veillonella	Veillonella dispar	SRR12567301	SAMN15960941	SRX9055279	Small intestine	SRP279656	Duodenum	0.00308048
HRGM_Genome_0347	GUT_GENOME156224	Firmicutes_C	Negativicutes	Veillonellales	Veillonellaceae	Veillonella	Veillonella parvula	SRR12567301	SAMN15960941	SRX9055282	Small intestine	SRP279656	Duodenum	0.0036771
HRGM_Genome_0391	GUT_GENOME096028	Fusobacteriota	Fusobacteriia	Fusobacteriales	Fusobacteriaceae	Fusobacterium	Fusobacterium periodonticum_D	SRR12567301	SAMN15960941	SRX9055284	Small intestine	SRP279656	Duodenum	0.0118227
HRGM_Genome_0392	GUT_GENOME096031	Fusobacteriota	Fusobacteriia	Fusobacteriales	Fusobacteriaceae	Fusobacterium	Fusobacterium animalis	SRR12567301	SAMN15960941	SRX9055284	Small intestine	SRP279656	Duodenum	0.00262998
HRGM_Genome_0393	GUT_GENOME096084	Fusobacteriota	Fusobacteriia	Fusobacteriales	Fusobacteriaceae	Fusobacterium	Fusobacterium vincentii	SRR12567301	SAMN15960941	SRX9055285	Small intestine	SRP279656	Duodenum	0.00490685
HRGM_Genome_1452	GUT_GENOME096172	Firmicutes	Bacilli	Lactobacillales	Streptococcaceae	Streptococcus	Streptococcus anginosus	SRR12567301	SAMN15960941	SRX9055299	Small intestine	SRP279656	Duodenum	0.00244734
HRGM_Genome_1515	GUT_GENOME096213	Proteobacteria	Gammaproteobacteria	Burkholderiales	Neisseriaceae	Neisseria	Neisseria macacae	SRR12567301	SAMN15960941	SRX9055301	Small intestine	SRP279656	Duodenum	0.130257
HRGM_Genome_1519	GUT_GENOME231812	Proteobacteria	Gammaproteobacteria	Burkholderiales	Neisseriaceae	Neisseria	Neisseria subflava_B	SRR12567301	SAMN15960941	SRX9055302	Small intestine	SRP279656	Duodenum	0.00286132
HRGM_Genome_1580	GUT_GENOME143383	Proteobacteria	Gammaproteobacteria	Pseudomonadales	Pseudomonadaceae	Pseudomonas	Pseudomonas aeruginosa	SRR12567301	SAMN15960941	SRX9055305	Small intestine	SRP279656	Duodenum	0.00606356
HRGM_Genome_1656	GUT_GENOME142588	Firmicutes	Bacilli	Bacillales	Bacillaceae_A	Bacillus_BE	Bacillus_BE massilionigeriensis	SRR12567301	SAMN15960941	SRX9055307	Small intestine	SRP279656	Duodenum	0.00112018
HRGM_Genome_1785	KIJ_genome_20558	Actinobacteriota	Actinobacteria	Actinomycetales	Micrococcaceae	Rothia	Rothia mucilaginosa_A	SRR12567301	SAMN15960941	SRX9055313	Small intestine	SRP279656	Duodenum	0.0551321
HRGM_Genome_1796	GUT_GENOME095186	Actinobacteriota	Actinobacteria	Actinomycetales	Micrococcaceae	Rothia		SRR12567301	SAMN15960941	SRX9055315	Small intestine	SRP279656	Duodenum	0.0769755
HRGM_Genome_1877	GUT_GENOME147152	Proteobacteria	Gammaproteobacteria	Enterobacterales	Aeromonadaceae	Aeromonas	Aeromonas veronii	SRR12567301	SAMN15960941	SRX9055320	Small intestine	SRP279656	Duodenum	0.00920492
HRGM_Genome_2080	GUT_GENOME140340	Firmicutes	Bacilli	Lactobacillales	Streptococcaceae	Streptococcus	Streptococcus vestibularis	SRR12567301	SAMN15960941	SRX9055331	Small intestine	SRP279656	Duodenum	0.0142335
HRGM_Genome_2097	GUT_GENOME003569	Firmicutes_A	Clostridia	Peptostreptococcales	Peptostreptococcaceae	Peptostreptococcus	Peptostreptococcus anaerobius	SRR12567301	SAMN15960941	SRX9055333	Small intestine	SRP279656	Duodenum	0.0010593
HRGM_Genome_2144	GUT_GENOME000094	Firmicutes	Bacilli	Lactobacillales	Streptococcaceae	Streptococcus	Streptococcus parasanguinis	SRR12567301	SAMN15960941	SRX9055338	Small intestine	SRP279656	Duodenum	0.00312919
HRGM_Genome_2146	GUT_GENOME001139	Firmicutes	Bacilli	Lactobacillales	Streptococcaceae	Streptococcus	Streptococcus parasanguinis_B	SRR12567301	SAMN15960941	SRX9055345	Small intestine	SRP279656	Duodenum	0.029502
HRGM_Genome_2185	KIJ_genome_2661	Proteobacteria	Gammaproteobacteria	Enterobacterales	Pasteurellaceae	Haemophilus_D	Haemophilus_D parainfluenzae_K	SRR12567301	SAMN15960941	SRX9055349	Small intestine	SRP279656	Duodenum	0.00879094
HRGM_Genome_2192	KIJ_genome_24006	Proteobacteria	Gammaproteobacteria	Enterobacterales	Pasteurellaceae	Haemophilus_D		SRR12567301	SAMN15960941	SRX9055352	Small intestine	SRP279656	Duodenum	0.0367588
HRGM_Genome_2265	KIJ_genome_13087	Firmicutes_A	Clostridia	Lachnospirales	Lachnospiraceae	CAG-81	CAG-81 sp900066535	SRR12567301	SAMN15960941	SRX9055358	Small intestine	SRP279656	Duodenum	0.00255692
HRGM_Genome_3935	GUT_GENOME173058	Firmicutes	Bacilli	Lactobacillales	Aerococcaceae	Granulicatella	Granulicatella maltaromaticum	SRR12567301	SAMN15960941	SRX9055404	Small intestine	SRP279656	Duodenum	0.0424206
HRGM_Genome_0055	GUT_GENOME147598	Proteobacteria	Gammaproteobacteria	Enterobacterales	Enterobacteriaceae	Klebsiella	Klebsiella pneumoniae	SRR12567300	SAMN15960942	SRX9055254	Small intestine	SRP279656	Duodenum	0.00225294
HRGM_Genome_0173	GUT_GENOME096281	Actinobacteriota	Actinobacteria	Actinomycetales	Actinomycetaceae	Pauljensenia	Pauljensenia sp000308055	SRR12567300	SAMN15960942	SRX9055264	Small intestine	SRP279656	Duodenum	0.00344769
HRGM_Genome_0299	GUT_GENOME096378	Actinobacteriota	Actinobacteria	Actinomycetales	Actinomycetaceae	Pauljensenia	Pauljensenia sp000411415	SRR12567300	SAMN15960942	SRX9055271	Small intestine	SRP279656	Duodenum	0.0337259
HRGM_Genome_0312	GUT_GENOME096380	Firmicutes	Bacilli	Lactobacillales	Streptococcaceae	Streptococcus	Streptococcus sp000411475	SRR12567300	SAMN15960942	SRX9055272	Small intestine	SRP279656	Duodenum	0.00911418
HRGM_Genome_0313	GUT_GENOME096569	Firmicutes	Bacilli	Lactobacillales	Streptococcaceae	Streptococcus	Streptococcus timonensis	SRR12567300	SAMN15960942	SRX9055274	Small intestine	SRP279656	Duodenum	0.228674
HRGM_Genome_0336	GUT_GENOME096383	Firmicutes_C	Negativicutes	Veillonellales	Veillonellaceae	Veillonella	Veillonella atypica	SRR12567300	SAMN15960942	SRX9055275	Small intestine	SRP279656	Duodenum	0.0520567
HRGM_Genome_0337	KIJ_genome_18113	Firmicutes_C	Negativicutes	Veillonellales	Veillonellaceae	Veillonella	Veillonella parvula	SRR12567300	SAMN15960942	SRX9055278	Small intestine	SRP279656	Duodenum	0.00501792
HRGM_Genome_0345	GUT_GENOME212278	Firmicutes_C	Negativicutes	Veillonellales	Veillonellaceae	Veillonella	Veillonella dispar	SRR12567300	SAMN15960942	SRX9055279	Small intestine	SRP279656	Duodenum	0.0864994
HRGM_Genome_0347	GUT_GENOME156224	Firmicutes_C	Negativicutes	Veillonellales	Veillonellaceae	Veillonella	Veillonella parvula	SRR12567300	SAMN15960942	SRX9055282	Small intestine	SRP279656	Duodenum	0.0130056
HRGM_Genome_0379	GUT_GENOME096402	Firmicutes_A	Clostridia	Lachnospirales	Lachnospiraceae	Eubacterium_I	Eubacterium_I ramulus	SRR12567300	SAMN15960942	SRX9055282	Small intestine	SRP279656	Duodenum	0.00133129
HRGM_Genome_0389	GUT_GENOME096420	Fusobacteriota	Fusobacteriia	Fusobacteriales	Fusobacteriaceae	Fusobacterium	Fusobacterium polymorphum	SRR12567300	SAMN15960942	SRX9055283	Small intestine	SRP279656	Duodenum	0.00798771
HRGM_Genome_0391	GUT_GENOME096028	Fusobacteriota	Fusobacteriia	Fusobacteriales	Fusobacteriaceae	Fusobacterium	Fusobacterium periodonticum_D	SRR12567300	SAMN15960942	SRX9055284	Small intestine	SRP279656	Duodenum	0.0148831
HRGM_Genome_0392	GUT_GENOME096031	Fusobacteriota	Fusobacteriia	Fusobacteriales	Fusobacteriaceae	Fusobacterium	Fusobacterium animalis	SRR12567300	SAMN15960942	SRX9055284	Small intestine	SRP279656	Duodenum	0.00491551
HRGM_Genome_0393	GUT_GENOME096084	Fusobacteriota	Fusobacteriia	Fusobacteriales	Fusobacteriaceae	Fusobacterium	Fusobacterium vincentii	SRR12567300	SAMN15960942	SRX9055285	Small intestine	SRP279656	Duodenum	0.00262843
HRGM_Genome_0422	GUT_GENOME096430	Actinobacteriota	Actinobacteria	Mycobacteriales	Geodermatophilaceae	Blastococcus	Blastococcus massiliensis	SRR12567300	SAMN15960942	SRX9055285	Small intestine	SRP279656	Duodenum	0.0036525
HRGM_Genome_1373	GUT_GENOME096075	Firmicutes	Bacilli	Lactobacillales	Streptococcaceae	Streptococcus	Streptococcus gordonii	SRR12567300	SAMN15960942	SRX9055294	Small intestine	SRP279656	Duodenum	0.00628094
HRGM_Genome_1449	GUT_GENOME096168	Bacteroidota	Bacteroidia	Bacteroidales	Bacteroidaceae	Prevotella	Prevotella salivae	SRR12567300	SAMN15960942	SRX9055299	Small intestine	SRP279656	Duodenum	0.00143369
HRGM_Genome_1452	GUT_GENOME096172	Firmicutes	Bacilli	Lactobacillales	Streptococcaceae	Streptococcus	Streptococcus anginosus	SRR12567300	SAMN15960942	SRX9055299	Small intestine	SRP279656	Duodenum	0.00430108
HRGM_Genome_1519	GUT_GENOME231812	Proteobacteria	Gammaproteobacteria	Burkholderiales	Neisseriaceae	Neisseria	Neisseria subflava_B	SRR12567300	SAMN15960942	SRX9055302	Small intestine	SRP279656	Duodenum	0.00146783
HRGM_Genome_1580	GUT_GENOME143383	Proteobacteria	Gammaproteobacteria	Pseudomonadales	Pseudomonadaceae	Pseudomonas	Pseudomonas aeruginosa	SRR12567300	SAMN15960942	SRX9055305	Small intestine	SRP279656	Duodenum	0.162963
HRGM_Genome_1656	GUT_GENOME142588	Firmicutes	Bacilli	Bacillales	Bacillaceae_A	Bacillus_BE	Bacillus_BE massilionigeriensis	SRR12567300	SAMN15960942	SRX9055307	Small intestine	SRP279656	Duodenum	0.014849
HRGM_Genome_1701	GUT_GENOME142625	Firmicutes_A	Clostridia	Lachnospirales	Lachnospiraceae	Lachnoclostridium_A	Lachnoclostridium_A edouardi	SRR12567300	SAMN15960942	SRX9055309	Small intestine	SRP279656	Duodenum	0.00221881
HRGM_Genome_1785	KIJ_genome_20558	Actinobacteriota	Actinobacteria	Actinomycetales	Micrococcaceae	Rothia	Rothia mucilaginosa_A	SRR12567300	SAMN15960942	SRX9055313	Small intestine	SRP279656	Duodenum	0.117256
HRGM_Genome_1796	GUT_GENOME095186	Actinobacteriota	Actinobacteria	Actinomycetales	Micrococcaceae	Rothia		SRR12567300	SAMN15960942	SRX9055315	Small intestine	SRP279656	Duodenum	0.0485407
HRGM_Genome_2080	GUT_GENOME140340	Firmicutes	Bacilli	Lactobacillales	Streptococcaceae	Streptococcus	Streptococcus vestibularis	SRR12567300	SAMN15960942	SRX9055331	Small intestine	SRP279656	Duodenum	0.0169654
HRGM_Genome_2144	GUT_GENOME000094	Firmicutes	Bacilli	Lactobacillales	Streptococcaceae	Streptococcus	Streptococcus parasanguinis	SRR12567300	SAMN15960942	SRX9055338	Small intestine	SRP279656	Duodenum	0.00426694
HRGM_Genome_2145	GUT_GENOME140314	Firmicutes	Bacilli	Lactobacillales	Streptococcaceae	Streptococcus	Streptococcus sp000479315	SRR12567300	SAMN15960942	SRX9055340	Small intestine	SRP279656	Duodenum	0.00303806
HRGM_Genome_2146	GUT_GENOME001139	Firmicutes	Bacilli	Lactobacillales	Streptococcaceae	Streptococcus	Streptococcus parasanguinis_B	SRR12567300	SAMN15960942	SRX9055345	Small intestine	SRP279656	Duodenum	0.0471753
HRGM_Genome_2265	KIJ_genome_13087	Firmicutes_A	Clostridia	Lachnospirales	Lachnospiraceae	CAG-81	CAG-81 sp900066535	SRR12567300	SAMN15960942	SRX9055358	Small intestine	SRP279656	Duodenum	0.00395972
HRGM_Genome_2949	GUT_GENOME000568	Actinobacteriota	Actinobacteria	Actinomycetales	Actinomycetaceae	Actinomyces	Actinomyces sp900323545	SRR12567300	SAMN15960942	SRX9055374	Small intestine	SRP279656	Duodenum	0.00133129
HRGM_Genome_2970	GUT_GENOME178960	Actinobacteriota	Coriobacteriia	Coriobacteriales	Atopobiaceae	Lancefieldella	Lancefieldella parvula	SRR12567300	SAMN15960942	SRX9055380	Small intestine	SRP279656	Duodenum	0.00419867
HRGM_Genome_3660	GUT_GENOME000941	Firmicutes	Bacilli	Erysipelotrichales	Erysipelotrichaceae	Solobacterium	Solobacterium moorei	SRR12567300	SAMN15960942	SRX9055398	Small intestine	SRP279656	Duodenum	0.00375491
HRGM_Genome_3780	GUT_GENOME000198	Firmicutes_C	Negativicutes	Veillonellales	Megasphaeraceae	Megasphaera	Megasphaera sp900066485	SRR12567300	SAMN15960942	SRX9055399	Small intestine	SRP279656	Duodenum	0.00221881
HRGM_Genome_3935	GUT_GENOME173058	Firmicutes	Bacilli	Lactobacillales	Aerococcaceae	Granulicatella	Granulicatella maltaromaticum	SRR12567300	SAMN15960942	SRX9055404	Small intestine	SRP279656	Duodenum	0.06851
HRGM_Genome_4063	GUT_GENOME257679	Proteobacteria	Gammaproteobacteria	Burkholderiales	Burkholderiaceae	Comamonas	Comamonas kerstersii	SRR12567300	SAMN15960942	SRX9055406	Small intestine	SRP279656	Duodenum	0.00174091
HRGM_Genome_5060	GUT_GENOME194589	Firmicutes_A	Clostridia	Lachnospirales	Lachnospiraceae	Oribacterium	Oribacterium sinus	SRR12567300	SAMN15960942	SRX9055409	Small intestine	SRP279656	Duodenum	0.00662229
HRGM_Genome_5129	GUT_GENOME000700	Firmicutes_A	Clostridia	Lachnospirales	Lachnospiraceae	Hungatella		SRR12567300	SAMN15960942	SRX9055410	Small intestine	SRP279656	Duodenum	0.00450589
HRGM_Genome_0004	GUT_GENOME096243	Campylobacterota	Campylobacteria	Campylobacterales	Campylobacteraceae	Campylobacter_A	Campylobacter_A concisus_R	SRR12567299	SAMN15960951	SRX9055246	Small intestine	SRP279656	Duodenum	0.00703271
HRGM_Genome_0081	GUT_GENOME000047	Proteobacteria	Gammaproteobacteria	Enterobacterales	Enterobacteriaceae	Enterobacter	Enterobacter mori	SRR12567299	SAMN15960951	SRX9055256	Small intestine	SRP279656	Duodenum	0.00194423
HRGM_Genome_0299	GUT_GENOME096378	Actinobacteriota	Actinobacteria	Actinomycetales	Actinomycetaceae	Pauljensenia	Pauljensenia sp000411415	SRR12567299	SAMN15960951	SRX9055271	Small intestine	SRP279656	Duodenum	0.00167756
HRGM_Genome_0313	GUT_GENOME096569	Firmicutes	Bacilli	Lactobacillales	Streptococcaceae	Streptococcus	Streptococcus timonensis	SRR12567299	SAMN15960951	SRX9055274	Small intestine	SRP279656	Duodenum	0.439287
HRGM_Genome_0336	GUT_GENOME096383	Firmicutes_C	Negativicutes	Veillonellales	Veillonellaceae	Veillonella	Veillonella atypica	SRR12567299	SAMN15960951	SRX9055275	Small intestine	SRP279656	Duodenum	0.0592075
HRGM_Genome_0337	KIJ_genome_18113	Firmicutes_C	Negativicutes	Veillonellales	Veillonellaceae	Veillonella	Veillonella parvula	SRR12567299	SAMN15960951	SRX9055278	Small intestine	SRP279656	Duodenum	0.183219
HRGM_Genome_0345	GUT_GENOME212278	Firmicutes_C	Negativicutes	Veillonellales	Veillonellaceae	Veillonella	Veillonella dispar	SRR12567299	SAMN15960951	SRX9055279	Small intestine	SRP279656	Duodenum	0.142484
HRGM_Genome_0347	GUT_GENOME156224	Firmicutes_C	Negativicutes	Veillonellales	Veillonellaceae	Veillonella	Veillonella parvula	SRR12567299	SAMN15960951	SRX9055282	Small intestine	SRP279656	Duodenum	0.0275324
HRGM_Genome_1373	GUT_GENOME096075	Firmicutes	Bacilli	Lactobacillales	Streptococcaceae	Streptococcus	Streptococcus gordonii	SRR12567299	SAMN15960951	SRX9055294	Small intestine	SRP279656	Duodenum	0.00763738
HRGM_Genome_1449	GUT_GENOME096168	Bacteroidota	Bacteroidia	Bacteroidales	Bacteroidaceae	Prevotella	Prevotella salivae	SRR12567299	SAMN15960951	SRX9055299	Small intestine	SRP279656	Duodenum	0.00393497
HRGM_Genome_1580	GUT_GENOME143383	Proteobacteria	Gammaproteobacteria	Pseudomonadales	Pseudomonadaceae	Pseudomonas	Pseudomonas aeruginosa	SRR12567299	SAMN15960951	SRX9055305	Small intestine	SRP279656	Duodenum	0.00633812
HRGM_Genome_1785	KIJ_genome_20558	Actinobacteriota	Actinobacteria	Actinomycetales	Micrococcaceae	Rothia	Rothia mucilaginosa_A	SRR12567299	SAMN15960951	SRX9055313	Small intestine	SRP279656	Duodenum	0.0583982
HRGM_Genome_2080	GUT_GENOME140340	Firmicutes	Bacilli	Lactobacillales	Streptococcaceae	Streptococcus	Streptococcus vestibularis	SRR12567299	SAMN15960951	SRX9055331	Small intestine	SRP279656	Duodenum	0.026782
HRGM_Genome_2146	GUT_GENOME001139	Firmicutes	Bacilli	Lactobacillales	Streptococcaceae	Streptococcus	Streptococcus parasanguinis_B	SRR12567299	SAMN15960951	SRX9055345	Small intestine	SRP279656	Duodenum	0.00623579
HRGM_Genome_2949	GUT_GENOME000568	Actinobacteriota	Actinobacteria	Actinomycetales	Actinomycetaceae	Actinomyces	Actinomyces sp900323545	SRR12567299	SAMN15960951	SRX9055374	Small intestine	SRP279656	Duodenum	0.00167135
HRGM_Genome_2970	GUT_GENOME178960	Actinobacteriota	Coriobacteriia	Coriobacteriales	Atopobiaceae	Lancefieldella	Lancefieldella parvula	SRR12567299	SAMN15960951	SRX9055380	Small intestine	SRP279656	Duodenum	0.00364039
HRGM_Genome_3935	GUT_GENOME173058	Firmicutes	Bacilli	Lactobacillales	Aerococcaceae	Granulicatella	Granulicatella maltaromaticum	SRR12567299	SAMN15960951	SRX9055404	Small intestine	SRP279656	Duodenum	0.0143445
HRGM_Genome_0160	GUT_GENOME143282	Firmicutes	Bacilli	Bacillales_A	Planococcaceae	Kurthia	Kurthia sp002418445	SRR12567298	SAMN15961041	SRX9055261	Small intestine	SRP279656	Jejunum	0.00174012
HRGM_Genome_0167	KIJ_genome_17899	Firmicutes_A	Clostridia	Tissierellales	Helcococcaceae	Parvimonas	Parvimonas micra	SRR12567298	SAMN15961041	SRX9055262	Small intestine	SRP279656	Jejunum	0.00439531
HRGM_Genome_0173	GUT_GENOME096281	Actinobacteriota	Actinobacteria	Actinomycetales	Actinomycetaceae	Pauljensenia	Pauljensenia sp000308055	SRR12567298	SAMN15961041	SRX9055264	Small intestine	SRP279656	Jejunum	0.00156011
HRGM_Genome_0299	GUT_GENOME096378	Actinobacteriota	Actinobacteria	Actinomycetales	Actinomycetaceae	Pauljensenia	Pauljensenia sp000411415	SRR12567298	SAMN15961041	SRX9055271	Small intestine	SRP279656	Jejunum	0.0168762
HRGM_Genome_0312	GUT_GENOME096380	Firmicutes	Bacilli	Lactobacillales	Streptococcaceae	Streptococcus	Streptococcus sp000411475	SRR12567298	SAMN15961041	SRX9055272	Small intestine	SRP279656	Jejunum	0.027932
HRGM_Genome_0313	GUT_GENOME096569	Firmicutes	Bacilli	Lactobacillales	Streptococcaceae	Streptococcus	Streptococcus timonensis	SRR12567298	SAMN15961041	SRX9055274	Small intestine	SRP279656	Jejunum	0.112343
HRGM_Genome_0336	GUT_GENOME096383	Firmicutes_C	Negativicutes	Veillonellales	Veillonellaceae	Veillonella	Veillonella atypica	SRR12567298	SAMN15961041	SRX9055275	Small intestine	SRP279656	Jejunum	0.0674597
HRGM_Genome_0337	KIJ_genome_18113	Firmicutes_C	Negativicutes	Veillonellales	Veillonellaceae	Veillonella	Veillonella parvula	SRR12567298	SAMN15961041	SRX9055278	Small intestine	SRP279656	Jejunum	0.0213315
HRGM_Genome_0345	GUT_GENOME212278	Firmicutes_C	Negativicutes	Veillonellales	Veillonellaceae	Veillonella	Veillonella dispar	SRR12567298	SAMN15961041	SRX9055279	Small intestine	SRP279656	Jejunum	0.0341574
HRGM_Genome_0347	GUT_GENOME156224	Firmicutes_C	Negativicutes	Veillonellales	Veillonellaceae	Veillonella	Veillonella parvula	SRR12567298	SAMN15961041	SRX9055282	Small intestine	SRP279656	Jejunum	0.00394528
HRGM_Genome_0389	GUT_GENOME096420	Fusobacteriota	Fusobacteriia	Fusobacteriales	Fusobacteriaceae	Fusobacterium	Fusobacterium polymorphum	SRR12567298	SAMN15961041	SRX9055283	Small intestine	SRP279656	Jejunum	0.00670547
HRGM_Genome_0391	GUT_GENOME096028	Fusobacteriota	Fusobacteriia	Fusobacteriales	Fusobacteriaceae	Fusobacterium	Fusobacterium periodonticum_D	SRR12567298	SAMN15961041	SRX9055284	Small intestine	SRP279656	Jejunum	0.0107858
HRGM_Genome_0392	GUT_GENOME096031	Fusobacteriota	Fusobacteriia	Fusobacteriales	Fusobacteriaceae	Fusobacterium	Fusobacterium animalis	SRR12567298	SAMN15961041	SRX9055284	Small intestine	SRP279656	Jejunum	0.00235516
HRGM_Genome_0393	GUT_GENOME096084	Fusobacteriota	Fusobacteriia	Fusobacteriales	Fusobacteriaceae	Fusobacterium	Fusobacterium vincentii	SRR12567298	SAMN15961041	SRX9055285	Small intestine	SRP279656	Jejunum	0.0070955
HRGM_Genome_1174	KIJ_genome_22281	Firmicutes	Bacilli	Lactobacillales	Lactobacillaceae	Lactobacillus	Lactobacillus crispatus	SRR12567298	SAMN15961041	SRX9055288	Small intestine	SRP279656	Jejunum	0.00849059
HRGM_Genome_1373	GUT_GENOME096075	Firmicutes	Bacilli	Lactobacillales	Streptococcaceae	Streptococcus	Streptococcus gordonii	SRR12567298	SAMN15961041	SRX9055294	Small intestine	SRP279656	Jejunum	0.00109508
HRGM_Genome_1452	GUT_GENOME096172	Firmicutes	Bacilli	Lactobacillales	Streptococcaceae	Streptococcus	Streptococcus anginosus	SRR12567298	SAMN15961041	SRX9055299	Small intestine	SRP279656	Jejunum	0.00840059
HRGM_Genome_1519	GUT_GENOME231812	Proteobacteria	Gammaproteobacteria	Burkholderiales	Neisseriaceae	Neisseria	Neisseria subflava_B	SRR12567298	SAMN15961041	SRX9055302	Small intestine	SRP279656	Jejunum	0.00642045
HRGM_Genome_1533	GUT_GENOME096221	Proteobacteria	Gammaproteobacteria	Burkholderiales	Burkholderiaceae	Ralstonia	Ralstonia pickettii	SRR12567298	SAMN15961041	SRX9055302	Small intestine	SRP279656	Jejunum	0.00238517
HRGM_Genome_1580	GUT_GENOME143383	Proteobacteria	Gammaproteobacteria	Pseudomonadales	Pseudomonadaceae	Pseudomonas	Pseudomonas aeruginosa	SRR12567298	SAMN15961041	SRX9055305	Small intestine	SRP279656	Jejunum	0.0192613
HRGM_Genome_1656	GUT_GENOME142588	Firmicutes	Bacilli	Bacillales	Bacillaceae_A	Bacillus_BE	Bacillus_BE massilionigeriensis	SRR12567298	SAMN15961041	SRX9055307	Small intestine	SRP279656	Jejunum	0.00475533
HRGM_Genome_1701	GUT_GENOME142625	Firmicutes_A	Clostridia	Lachnospirales	Lachnospiraceae	Lachnoclostridium_A	Lachnoclostridium_A edouardi	SRR12567298	SAMN15961041	SRX9055309	Small intestine	SRP279656	Jejunum	0.00376526
HRGM_Genome_1785	KIJ_genome_20558	Actinobacteriota	Actinobacteria	Actinomycetales	Micrococcaceae	Rothia	Rothia mucilaginosa_A	SRR12567298	SAMN15961041	SRX9055313	Small intestine	SRP279656	Jejunum	0.441061
HRGM_Genome_1796	GUT_GENOME095186	Actinobacteriota	Actinobacteria	Actinomycetales	Micrococcaceae	Rothia		SRR12567298	SAMN15961041	SRX9055315	Small intestine	SRP279656	Jejunum	0.00201014
HRGM_Genome_1874	GUT_GENOME231661	Firmicutes_A	Clostridia	Lachnospirales	Lachnospiraceae	Lachnoanaerobaculum	Lachnoanaerobaculum sp000296385	SRR12567298	SAMN15961041	SRX9055319	Small intestine	SRP279656	Jejunum	0.00219015
HRGM_Genome_2028	GUT_GENOME141734	Firmicutes	Bacilli	Bacillales	Bacillaceae	Bacillus	Bacillus licheniformis	SRR12567298	SAMN15961041	SRX9055325	Small intestine	SRP279656	Jejunum	0.00156011
HRGM_Genome_2080	GUT_GENOME140340	Firmicutes	Bacilli	Lactobacillales	Streptococcaceae	Streptococcus	Streptococcus vestibularis	SRR12567298	SAMN15961041	SRX9055331	Small intestine	SRP279656	Jejunum	0.0114158
HRGM_Genome_2097	GUT_GENOME003569	Firmicutes_A	Clostridia	Peptostreptococcales	Peptostreptococcaceae	Peptostreptococcus	Peptostreptococcus anaerobius	SRR12567298	SAMN15961041	SRX9055333	Small intestine	SRP279656	Jejunum	0.00273019
HRGM_Genome_2144	GUT_GENOME000094	Firmicutes	Bacilli	Lactobacillales	Streptococcaceae	Streptococcus	Streptococcus parasanguinis	SRR12567298	SAMN15961041	SRX9055338	Small intestine	SRP279656	Jejunum	0.00537038
HRGM_Genome_2145	GUT_GENOME140314	Firmicutes	Bacilli	Lactobacillales	Streptococcaceae	Streptococcus	Streptococcus sp000479315	SRR12567298	SAMN15961041	SRX9055340	Small intestine	SRP279656	Jejunum	0.00400528
HRGM_Genome_2146	GUT_GENOME001139	Firmicutes	Bacilli	Lactobacillales	Streptococcaceae	Streptococcus	Streptococcus parasanguinis_B	SRR12567298	SAMN15961041	SRX9055345	Small intestine	SRP279656	Jejunum	0.0462332
HRGM_Genome_2185	KIJ_genome_2661	Proteobacteria	Gammaproteobacteria	Enterobacterales	Pasteurellaceae	Haemophilus_D	Haemophilus_D parainfluenzae_K	SRR12567298	SAMN15961041	SRX9055349	Small intestine	SRP279656	Jejunum	0.00190513
HRGM_Genome_2192	KIJ_genome_24006	Proteobacteria	Gammaproteobacteria	Enterobacterales	Pasteurellaceae	Haemophilus_D		SRR12567298	SAMN15961041	SRX9055352	Small intestine	SRP279656	Jejunum	0.00220515
HRGM_Genome_2265	KIJ_genome_13087	Firmicutes_A	Clostridia	Lachnospirales	Lachnospiraceae	CAG-81	CAG-81 sp900066535	SRR12567298	SAMN15961041	SRX9055358	Small intestine	SRP279656	Jejunum	0.0375776
HRGM_Genome_2970	GUT_GENOME178960	Actinobacteriota	Coriobacteriia	Coriobacteriales	Atopobiaceae	Lancefieldella	Lancefieldella parvula	SRR12567298	SAMN15961041	SRX9055380	Small intestine	SRP279656	Jejunum	0.00414029
HRGM_Genome_3935	GUT_GENOME173058	Firmicutes	Bacilli	Lactobacillales	Aerococcaceae	Granulicatella	Granulicatella maltaromaticum	SRR12567298	SAMN15961041	SRX9055404	Small intestine	SRP279656	Jejunum	0.0537488
HRGM_Genome_4063	GUT_GENOME257679	Proteobacteria	Gammaproteobacteria	Burkholderiales	Burkholderiaceae	Comamonas	Comamonas kerstersii	SRR12567298	SAMN15961041	SRX9055406	Small intestine	SRP279656	Jejunum	0.00180013
HRGM_Genome_5060	GUT_GENOME194589	Firmicutes_A	Clostridia	Lachnospirales	Lachnospiraceae	Oribacterium	Oribacterium sinus	SRR12567298	SAMN15961041	SRX9055409	Small intestine	SRP279656	Jejunum	0.00379527
HRGM_Genome_0042	GUT_GENOME143751	Proteobacteria	Gammaproteobacteria	Enterobacterales	Enterobacteriaceae	Enterobacter	Enterobacter cloacae_H	SRR12567297	SAMN15961042	SRX9055247	Small intestine	SRP279656	Jejunum	0.377866
HRGM_Genome_0045	GUT_GENOME144544	Proteobacteria	Gammaproteobacteria	Enterobacterales	Enterobacteriaceae	Escherichia	Escherichia coli_D	SRR12567297	SAMN15961042	SRX9055250	Small intestine	SRP279656	Jejunum	0.00117993
HRGM_Genome_0081	GUT_GENOME000047	Proteobacteria	Gammaproteobacteria	Enterobacterales	Enterobacteriaceae	Enterobacter	Enterobacter mori	SRR12567297	SAMN15961042	SRX9055256	Small intestine	SRP279656	Jejunum	0.619067
HRGM_Genome_0167	KIJ_genome_17899	Firmicutes_A	Clostridia	Tissierellales	Helcococcaceae	Parvimonas	Parvimonas micra	SRR12567296	SAMN15961043	SRX9055262	Small intestine	SRP279656	Jejunum	0.00223325
HRGM_Genome_0299	GUT_GENOME096378	Actinobacteriota	Actinobacteria	Actinomycetales	Actinomycetaceae	Pauljensenia	Pauljensenia sp000411415	SRR12567296	SAMN15961043	SRX9055271	Small intestine	SRP279656	Jejunum	0.0132121
HRGM_Genome_0312	GUT_GENOME096380	Firmicutes	Bacilli	Lactobacillales	Streptococcaceae	Streptococcus	Streptococcus sp000411475	SRR12567296	SAMN15961043	SRX9055272	Small intestine	SRP279656	Jejunum	0.00341494
HRGM_Genome_0313	GUT_GENOME096569	Firmicutes	Bacilli	Lactobacillales	Streptococcaceae	Streptococcus	Streptococcus timonensis	SRR12567296	SAMN15961043	SRX9055274	Small intestine	SRP279656	Jejunum	0.427435
HRGM_Genome_0336	GUT_GENOME096383	Firmicutes_C	Negativicutes	Veillonellales	Veillonellaceae	Veillonella	Veillonella atypica	SRR12567296	SAMN15961043	SRX9055275	Small intestine	SRP279656	Jejunum	0.0133526
HRGM_Genome_0337	KIJ_genome_18113	Firmicutes_C	Negativicutes	Veillonellales	Veillonellaceae	Veillonella	Veillonella parvula	SRR12567296	SAMN15961043	SRX9055278	Small intestine	SRP279656	Jejunum	0.0444099
HRGM_Genome_0345	GUT_GENOME212278	Firmicutes_C	Negativicutes	Veillonellales	Veillonellaceae	Veillonella	Veillonella dispar	SRR12567296	SAMN15961043	SRX9055279	Small intestine	SRP279656	Jejunum	0.0127227
HRGM_Genome_0347	GUT_GENOME156224	Firmicutes_C	Negativicutes	Veillonellales	Veillonellaceae	Veillonella	Veillonella parvula	SRR12567296	SAMN15961043	SRX9055282	Small intestine	SRP279656	Jejunum	0.0140294
HRGM_Genome_0368	GUT_GENOME000566	Actinobacteriota	Actinobacteria	Propionibacteriales	Propionibacteriaceae	Cutibacterium	Cutibacterium acnes	SRR12567296	SAMN15961043	SRX9055282	Small intestine	SRP279656	Jejunum	0.00195214
HRGM_Genome_0389	GUT_GENOME096420	Fusobacteriota	Fusobacteriia	Fusobacteriales	Fusobacteriaceae	Fusobacterium	Fusobacterium polymorphum	SRR12567296	SAMN15961043	SRX9055283	Small intestine	SRP279656	Jejunum	0.00177514
HRGM_Genome_0392	GUT_GENOME096031	Fusobacteriota	Fusobacteriia	Fusobacteriales	Fusobacteriaceae	Fusobacterium	Fusobacterium animalis	SRR12567296	SAMN15961043	SRX9055284	Small intestine	SRP279656	Jejunum	0.00926615
HRGM_Genome_0393	GUT_GENOME096084	Fusobacteriota	Fusobacteriia	Fusobacteriales	Fusobacteriaceae	Fusobacterium	Fusobacterium vincentii	SRR12567296	SAMN15961043	SRX9055285	Small intestine	SRP279656	Jejunum	0.00816254
HRGM_Genome_1064	GUT_GENOME096468	Proteobacteria	Gammaproteobacteria	Pseudomonadales	Pseudomonadaceae	Pseudomonas_E	Pseudomonas_E massiliensis	SRR12567296	SAMN15961043	SRX9055285	Small intestine	SRP279656	Jejunum	0.00445608
HRGM_Genome_1089	GUT_GENOME096132	Actinobacteriota	Actinobacteria	Actinomycetales	Bifidobacteriaceae	Bifidobacterium	Bifidobacterium dentium	SRR12567296	SAMN15961043	SRX9055286	Small intestine	SRP279656	Jejunum	0.00716305
HRGM_Genome_1330	GUT_GENOME096057	Firmicutes	Bacilli	Lactobacillales	Lactobacillaceae	Lactobacillus_H	Lactobacillus_H reuteri	SRR12567296	SAMN15961043	SRX9055290	Small intestine	SRP279656	Jejunum	0.00101511
HRGM_Genome_1373	GUT_GENOME096075	Firmicutes	Bacilli	Lactobacillales	Streptococcaceae	Streptococcus	Streptococcus gordonii	SRR12567296	SAMN15961043	SRX9055294	Small intestine	SRP279656	Jejunum	0.0158514
HRGM_Genome_1452	GUT_GENOME096172	Firmicutes	Bacilli	Lactobacillales	Streptococcaceae	Streptococcus	Streptococcus anginosus	SRR12567296	SAMN15961043	SRX9055299	Small intestine	SRP279656	Jejunum	0.030318
HRGM_Genome_1515	GUT_GENOME096213	Proteobacteria	Gammaproteobacteria	Burkholderiales	Neisseriaceae	Neisseria	Neisseria macacae	SRR12567296	SAMN15961043	SRX9055301	Small intestine	SRP279656	Jejunum	0.00448211
HRGM_Genome_1519	GUT_GENOME231812	Proteobacteria	Gammaproteobacteria	Burkholderiales	Neisseriaceae	Neisseria	Neisseria subflava_B	SRR12567296	SAMN15961043	SRX9055302	Small intestine	SRP279656	Jejunum	0.0145708
HRGM_Genome_1533	GUT_GENOME096221	Proteobacteria	Gammaproteobacteria	Burkholderiales	Burkholderiaceae	Ralstonia	Ralstonia pickettii	SRR12567296	SAMN15961043	SRX9055302	Small intestine	SRP279656	Jejunum	0.00167103
HRGM_Genome_1580	GUT_GENOME143383	Proteobacteria	Gammaproteobacteria	Pseudomonadales	Pseudomonadaceae	Pseudomonas	Pseudomonas aeruginosa	SRR12567296	SAMN15961043	SRX9055305	Small intestine	SRP279656	Jejunum	0.106212
HRGM_Genome_1656	GUT_GENOME142588	Firmicutes	Bacilli	Bacillales	Bacillaceae_A	Bacillus_BE	Bacillus_BE massilionigeriensis	SRR12567296	SAMN15961043	SRX9055307	Small intestine	SRP279656	Jejunum	0.00979713
HRGM_Genome_1785	KIJ_genome_20558	Actinobacteriota	Actinobacteria	Actinomycetales	Micrococcaceae	Rothia	Rothia mucilaginosa_A	SRR12567296	SAMN15961043	SRX9055313	Small intestine	SRP279656	Jejunum	0.0582935
HRGM_Genome_1796	GUT_GENOME095186	Actinobacteriota	Actinobacteria	Actinomycetales	Micrococcaceae	Rothia		SRR12567296	SAMN15961043	SRX9055315	Small intestine	SRP279656	Jejunum	0.00269655
HRGM_Genome_2028	GUT_GENOME141734	Firmicutes	Bacilli	Bacillales	Bacillaceae	Bacillus	Bacillus licheniformis	SRR12567296	SAMN15961043	SRX9055325	Small intestine	SRP279656	Jejunum	0.00180117
HRGM_Genome_2080	GUT_GENOME140340	Firmicutes	Bacilli	Lactobacillales	Streptococcaceae	Streptococcus	Streptococcus vestibularis	SRR12567296	SAMN15961043	SRX9055330	Small intestine	SRP279656	Jejunum	0.00503392
HRGM_Genome_2144	GUT_GENOME000094	Firmicutes	Bacilli	Lactobacillales	Streptococcaceae	Streptococcus	Streptococcus parasanguinis	SRR12567296	SAMN15961043	SRX9055338	Small intestine	SRP279656	Jejunum	0.0037429
HRGM_Genome_2145	GUT_GENOME140314	Firmicutes	Bacilli	Lactobacillales	Streptococcaceae	Streptococcus	Streptococcus sp000479315	SRR12567296	SAMN15961043	SRX9055340	Small intestine	SRP279656	Jejunum	0.0127384
HRGM_Genome_2146	GUT_GENOME001139	Firmicutes	Bacilli	Lactobacillales	Streptococcaceae	Streptococcus	Streptococcus parasanguinis_B	SRR12567296	SAMN15961043	SRX9055345	Small intestine	SRP279656	Jejunum	0.0165437
HRGM_Genome_2149	GUT_GENOME095879	Firmicutes	Bacilli	Lactobacillales	Streptococcaceae	Streptococcus		SRR12567296	SAMN15961043	SRX9055345	Small intestine	SRP279656	Jejunum	0.00512762
HRGM_Genome_2185	KIJ_genome_2661	Proteobacteria	Gammaproteobacteria	Enterobacterales	Pasteurellaceae	Haemophilus_D	Haemophilus_D parainfluenzae_K	SRR12567296	SAMN15961043	SRX9055349	Small intestine	SRP279656	Jejunum	0.0401984
HRGM_Genome_2192	KIJ_genome_24006	Proteobacteria	Gammaproteobacteria	Enterobacterales	Pasteurellaceae	Haemophilus_D		SRR12567296	SAMN15961043	SRX9055352	Small intestine	SRP279656	Jejunum	0.0700792
HRGM_Genome_2264	GUT_GENOME001806	Firmicutes	Bacilli	Lactobacillales	Streptococcaceae	Streptococcus	Streptococcus mutans	SRR12567296	SAMN15961043	SRX9055355	Small intestine	SRP279656	Jejunum	0.00184282
HRGM_Genome_2265	KIJ_genome_13087	Firmicutes_A	Clostridia	Lachnospirales	Lachnospiraceae	CAG-81	CAG-81 sp900066535	SRR12567296	SAMN15961043	SRX9055358	Small intestine	SRP279656	Jejunum	0.00110361
HRGM_Genome_2970	GUT_GENOME178960	Actinobacteriota	Coriobacteriia	Coriobacteriales	Atopobiaceae	Lancefieldella	Lancefieldella parvula	SRR12567296	SAMN15961043	SRX9055380	Small intestine	SRP279656	Jejunum	0.00622602
HRGM_Genome_3447	GUT_GENOME258044	Firmicutes_C	Negativicutes	Veillonellales	Dialisteraceae	Dialister	Dialister invisus	SRR12567296	SAMN15961043	SRX9055393	Small intestine	SRP279656	Jejunum	0.00171788
HRGM_Genome_3935	GUT_GENOME173058	Firmicutes	Bacilli	Lactobacillales	Aerococcaceae	Granulicatella	Granulicatella maltaromaticum	SRR12567296	SAMN15961043	SRX9055404	Small intestine	SRP279656	Jejunum	0.00978152
HRGM_Genome_4063	GUT_GENOME257679	Proteobacteria	Gammaproteobacteria	Burkholderiales	Burkholderiaceae	Comamonas	Comamonas kerstersii	SRR12567296	SAMN15961043	SRX9055406	Small intestine	SRP279656	Jejunum	0.00804281
HRGM_Genome_0055	GUT_GENOME147598	Proteobacteria	Gammaproteobacteria	Enterobacterales	Enterobacteriaceae	Klebsiella	Klebsiella pneumoniae	SRR12567294	SAMN15961045	SRX9055254	Small intestine	SRP279656	Jejunum	0.663825
HRGM_Genome_0313	GUT_GENOME096569	Firmicutes	Bacilli	Lactobacillales	Streptococcaceae	Streptococcus	Streptococcus timonensis	SRR12567294	SAMN15961045	SRX9055274	Small intestine	SRP279656	Jejunum	0.00722335
HRGM_Genome_0336	GUT_GENOME096383	Firmicutes_C	Negativicutes	Veillonellales	Veillonellaceae	Veillonella	Veillonella atypica	SRR12567294	SAMN15961045	SRX9055275	Small intestine	SRP279656	Jejunum	0.00982375
HRGM_Genome_0337	KIJ_genome_18113	Firmicutes_C	Negativicutes	Veillonellales	Veillonellaceae	Veillonella	Veillonella parvula	SRR12567294	SAMN15961045	SRX9055278	Small intestine	SRP279656	Jejunum	0.00144467
HRGM_Genome_0345	GUT_GENOME212278	Firmicutes_C	Negativicutes	Veillonellales	Veillonellaceae	Veillonella	Veillonella dispar	SRR12567294	SAMN15961045	SRX9055279	Small intestine	SRP279656	Jejunum	0.00577868
HRGM_Genome_0368	GUT_GENOME000566	Actinobacteriota	Actinobacteria	Propionibacteriales	Propionibacteriaceae	Cutibacterium	Cutibacterium acnes	SRR12567294	SAMN15961045	SRX9055282	Small intestine	SRP279656	Jejunum	0.0101127
HRGM_Genome_1261	GUT_GENOME096565	Actinobacteriota	Actinobacteria	Mycobacteriales	Mycobacteriaceae	Corynebacterium	Corynebacterium phoceense	SRR12567294	SAMN15961045	SRX9055290	Small intestine	SRP279656	Jejunum	0.00144467
HRGM_Genome_1580	GUT_GENOME143383	Proteobacteria	Gammaproteobacteria	Pseudomonadales	Pseudomonadaceae	Pseudomonas	Pseudomonas aeruginosa	SRR12567294	SAMN15961045	SRX9055305	Small intestine	SRP279656	Jejunum	0.24935
HRGM_Genome_1646	GUT_GENOME000587	Firmicutes	Bacilli	Staphylococcales	Staphylococcaceae	Staphylococcus	Staphylococcus epidermidis	SRR12567294	SAMN15961045	SRX9055307	Small intestine	SRP279656	Jejunum	0.00563421
HRGM_Genome_1656	GUT_GENOME142588	Firmicutes	Bacilli	Bacillales	Bacillaceae_A	Bacillus_BE	Bacillus_BE massilionigeriensis	SRR12567294	SAMN15961045	SRX9055307	Small intestine	SRP279656	Jejunum	0.0303381
HRGM_Genome_2028	GUT_GENOME141734	Firmicutes	Bacilli	Bacillales	Bacillaceae	Bacillus	Bacillus licheniformis	SRR12567294	SAMN15961045	SRX9055325	Small intestine	SRP279656	Jejunum	0.00548974
HRGM_Genome_2080	GUT_GENOME140340	Firmicutes	Bacilli	Lactobacillales	Streptococcaceae	Streptococcus	Streptococcus vestibularis	SRR12567294	SAMN15961045	SRX9055330	Small intestine	SRP279656	Jejunum	0.00231147
HRGM_Genome_4063	GUT_GENOME257679	Proteobacteria	Gammaproteobacteria	Burkholderiales	Burkholderiaceae	Comamonas	Comamonas kerstersii	SRR12567294	SAMN15961045	SRX9055406	Small intestine	SRP279656	Jejunum	0.00722335
HRGM_Genome_0055	GUT_GENOME147598	Proteobacteria	Gammaproteobacteria	Enterobacterales	Enterobacteriaceae	Klebsiella	Klebsiella pneumoniae	SRR12567293	SAMN15961046	SRX9055254	Small intestine	SRP279656	Jejunum	0.718491
HRGM_Genome_0081	GUT_GENOME000047	Proteobacteria	Gammaproteobacteria	Enterobacterales	Enterobacteriaceae	Enterobacter	Enterobacter mori	SRR12567293	SAMN15961046	SRX9055256	Small intestine	SRP279656	Jejunum	0.00256566
HRGM_Genome_0299	GUT_GENOME096378	Actinobacteriota	Actinobacteria	Actinomycetales	Actinomycetaceae	Pauljensenia	Pauljensenia sp000411415	SRR12567293	SAMN15961046	SRX9055271	Small intestine	SRP279656	Jejunum	0.00323762
HRGM_Genome_0313	GUT_GENOME096569	Firmicutes	Bacilli	Lactobacillales	Streptococcaceae	Streptococcus	Streptococcus timonensis	SRR12567293	SAMN15961046	SRX9055274	Small intestine	SRP279656	Jejunum	0.132267
HRGM_Genome_0337	KIJ_genome_18113	Firmicutes_C	Negativicutes	Veillonellales	Veillonellaceae	Veillonella	Veillonella parvula	SRR12567293	SAMN15961046	SRX9055277	Small intestine	SRP279656	Jejunum	0.0253769
HRGM_Genome_0347	GUT_GENOME156224	Firmicutes_C	Negativicutes	Veillonellales	Veillonellaceae	Veillonella	Veillonella parvula	SRR12567293	SAMN15961046	SRX9055282	Small intestine	SRP279656	Jejunum	0.00940742
HRGM_Genome_0392	GUT_GENOME096031	Fusobacteriota	Fusobacteriia	Fusobacteriales	Fusobacteriaceae	Fusobacterium	Fusobacterium animalis	SRR12567293	SAMN15961046	SRX9055284	Small intestine	SRP279656	Jejunum	0.00142108
HRGM_Genome_1580	GUT_GENOME143383	Proteobacteria	Gammaproteobacteria	Pseudomonadales	Pseudomonadaceae	Pseudomonas	Pseudomonas aeruginosa	SRR12567293	SAMN15961046	SRX9055305	Small intestine	SRP279656	Jejunum	0.0025946
HRGM_Genome_1785	KIJ_genome_20558	Actinobacteriota	Actinobacteria	Actinomycetales	Micrococcaceae	Rothia	Rothia mucilaginosa_A	SRR12567293	SAMN15961046	SRX9055313	Small intestine	SRP279656	Jejunum	0.0250168
HRGM_Genome_2080	GUT_GENOME140340	Firmicutes	Bacilli	Lactobacillales	Streptococcaceae	Streptococcus	Streptococcus vestibularis	SRR12567293	SAMN15961046	SRX9055330	Small intestine	SRP279656	Jejunum	0.00686427
HRGM_Genome_2145	GUT_GENOME140314	Firmicutes	Bacilli	Lactobacillales	Streptococcaceae	Streptococcus	Streptococcus sp000479315	SRR12567293	SAMN15961046	SRX9055340	Small intestine	SRP279656	Jejunum	0.00944922
HRGM_Genome_2146	GUT_GENOME001139	Firmicutes	Bacilli	Lactobacillales	Streptococcaceae	Streptococcus	Streptococcus parasanguinis_B	SRR12567293	SAMN15961046	SRX9055345	Small intestine	SRP279656	Jejunum	0.044928
HRGM_Genome_3935	GUT_GENOME173058	Firmicutes	Bacilli	Lactobacillales	Aerococcaceae	Granulicatella	Granulicatella maltaromaticum	SRR12567293	SAMN15961046	SRX9055404	Small intestine	SRP279656	Jejunum	0.0150435
HRGM_Genome_0004	GUT_GENOME096243	Campylobacterota	Campylobacteria	Campylobacterales	Campylobacteraceae	Campylobacter_A	Campylobacter_A concisus_R	SRR12567292	SAMN15961047	SRX9055246	Small intestine	SRP279656	Jejunum	0.00147889
HRGM_Genome_0055	GUT_GENOME147598	Proteobacteria	Gammaproteobacteria	Enterobacterales	Enterobacteriaceae	Klebsiella	Klebsiella pneumoniae	SRR12567292	SAMN15961047	SRX9055254	Small intestine	SRP279656	Jejunum	0.320642
HRGM_Genome_0299	GUT_GENOME096378	Actinobacteriota	Actinobacteria	Actinomycetales	Actinomycetaceae	Pauljensenia	Pauljensenia sp000411415	SRR12567292	SAMN15961047	SRX9055271	Small intestine	SRP279656	Jejunum	0.00383388
HRGM_Genome_0313	GUT_GENOME096569	Firmicutes	Bacilli	Lactobacillales	Streptococcaceae	Streptococcus	Streptococcus timonensis	SRR12567292	SAMN15961047	SRX9055273	Small intestine	SRP279656	Jejunum	0.48511
HRGM_Genome_0336	GUT_GENOME096383	Firmicutes_C	Negativicutes	Veillonellales	Veillonellaceae	Veillonella	Veillonella atypica	SRR12567292	SAMN15961047	SRX9055275	Small intestine	SRP279656	Jejunum	0.0208692
HRGM_Genome_0337	KIJ_genome_18113	Firmicutes_C	Negativicutes	Veillonellales	Veillonellaceae	Veillonella	Veillonella parvula	SRR12567292	SAMN15961047	SRX9055277	Small intestine	SRP279656	Jejunum	0.00332095
HRGM_Genome_0345	GUT_GENOME212278	Firmicutes_C	Negativicutes	Veillonellales	Veillonellaceae	Veillonella	Veillonella dispar	SRR12567292	SAMN15961047	SRX9055279	Small intestine	SRP279656	Jejunum	0.0111198
HRGM_Genome_0347	GUT_GENOME156224	Firmicutes_C	Negativicutes	Veillonellales	Veillonellaceae	Veillonella	Veillonella parvula	SRR12567292	SAMN15961047	SRX9055282	Small intestine	SRP279656	Jejunum	0.00415587
HRGM_Genome_0389	GUT_GENOME096420	Fusobacteriota	Fusobacteriia	Fusobacteriales	Fusobacteriaceae	Fusobacterium	Fusobacterium polymorphum	SRR12567292	SAMN15961047	SRX9055283	Small intestine	SRP279656	Jejunum	0.00128795
HRGM_Genome_1373	GUT_GENOME096075	Firmicutes	Bacilli	Lactobacillales	Streptococcaceae	Streptococcus	Streptococcus gordonii	SRR12567292	SAMN15961047	SRX9055294	Small intestine	SRP279656	Jejunum	0.00444042
HRGM_Genome_1580	GUT_GENOME143383	Proteobacteria	Gammaproteobacteria	Pseudomonadales	Pseudomonadaceae	Pseudomonas	Pseudomonas aeruginosa	SRR12567292	SAMN15961047	SRX9055305	Small intestine	SRP279656	Jejunum	0.0168369
HRGM_Genome_1624	GUT_GENOME142482	Firmicutes	Bacilli	Lactobacillales	Lactobacillaceae	Lactobacillus	Lactobacillus gasseri_A	SRR12567292	SAMN15961047	SRX9055307	Small intestine	SRP279656	Jejunum	0.00136657
HRGM_Genome_1656	GUT_GENOME142588	Firmicutes	Bacilli	Bacillales	Bacillaceae_A	Bacillus_BE	Bacillus_BE massilionigeriensis	SRR12567292	SAMN15961047	SRX9055307	Small intestine	SRP279656	Jejunum	0.00419331
HRGM_Genome_1785	KIJ_genome_20558	Actinobacteriota	Actinobacteria	Actinomycetales	Micrococcaceae	Rothia	Rothia mucilaginosa_A	SRR12567292	SAMN15961047	SRX9055313	Small intestine	SRP279656	Jejunum	0.0814176
HRGM_Genome_2080	GUT_GENOME140340	Firmicutes	Bacilli	Lactobacillales	Streptococcaceae	Streptococcus	Streptococcus vestibularis	SRR12567292	SAMN15961047	SRX9055330	Small intestine	SRP279656	Jejunum	0.0113594
HRGM_Genome_2146	GUT_GENOME001139	Firmicutes	Bacilli	Lactobacillales	Streptococcaceae	Streptococcus	Streptococcus parasanguinis_B	SRR12567292	SAMN15961047	SRX9055345	Small intestine	SRP279656	Jejunum	0.011116
HRGM_Genome_2185	KIJ_genome_2661	Proteobacteria	Gammaproteobacteria	Enterobacterales	Pasteurellaceae	Haemophilus_D	Haemophilus_D parainfluenzae_K	SRR12567292	SAMN15961047	SRX9055349	Small intestine	SRP279656	Jejunum	0.003291
HRGM_Genome_3935	GUT_GENOME173058	Firmicutes	Bacilli	Lactobacillales	Aerococcaceae	Granulicatella	Granulicatella maltaromaticum	SRR12567292	SAMN15961047	SRX9055404	Small intestine	SRP279656	Jejunum	0.0097195
HRGM_Genome_0167	KIJ_genome_17899	Firmicutes_A	Clostridia	Tissierellales	Helcococcaceae	Parvimonas	Parvimonas micra	SRR12567291	SAMN15961048	SRX9055262	Small intestine	SRP279656	Jejunum	0.0220532
HRGM_Genome_0173	GUT_GENOME096281	Actinobacteriota	Actinobacteria	Actinomycetales	Actinomycetaceae	Pauljensenia	Pauljensenia sp000308055	SRR12567291	SAMN15961048	SRX9055264	Small intestine	SRP279656	Jejunum	0.00966957
HRGM_Genome_0299	GUT_GENOME096378	Actinobacteriota	Actinobacteria	Actinomycetales	Actinomycetaceae	Pauljensenia	Pauljensenia sp000411415	SRR12567291	SAMN15961048	SRX9055271	Small intestine	SRP279656	Jejunum	0.0675646
HRGM_Genome_0312	GUT_GENOME096380	Firmicutes	Bacilli	Lactobacillales	Streptococcaceae	Streptococcus	Streptococcus sp000411475	SRR12567291	SAMN15961048	SRX9055272	Small intestine	SRP279656	Jejunum	0.0166517
HRGM_Genome_0313	GUT_GENOME096569	Firmicutes	Bacilli	Lactobacillales	Streptococcaceae	Streptococcus	Streptococcus timonensis	SRR12567291	SAMN15961048	SRX9055273	Small intestine	SRP279656	Jejunum	0.307606
HRGM_Genome_0336	GUT_GENOME096383	Firmicutes_C	Negativicutes	Veillonellales	Veillonellaceae	Veillonella	Veillonella atypica	SRR12567291	SAMN15961048	SRX9055275	Small intestine	SRP279656	Jejunum	0.0210474
HRGM_Genome_0337	KIJ_genome_18113	Firmicutes_C	Negativicutes	Veillonellales	Veillonellaceae	Veillonella	Veillonella parvula	SRR12567291	SAMN15961048	SRX9055277	Small intestine	SRP279656	Jejunum	0.00247992
HRGM_Genome_0345	GUT_GENOME212278	Firmicutes_C	Negativicutes	Veillonellales	Veillonellaceae	Veillonella	Veillonella dispar	SRR12567291	SAMN15961048	SRX9055279	Small intestine	SRP279656	Jejunum	0.0220266
HRGM_Genome_0347	GUT_GENOME156224	Firmicutes_C	Negativicutes	Veillonellales	Veillonellaceae	Veillonella	Veillonella parvula	SRR12567291	SAMN15961048	SRX9055282	Small intestine	SRP279656	Jejunum	0.00162845
HRGM_Genome_0391	GUT_GENOME096028	Fusobacteriota	Fusobacteriia	Fusobacteriales	Fusobacteriaceae	Fusobacterium	Fusobacterium periodonticum_D	SRR12567291	SAMN15961048	SRX9055284	Small intestine	SRP279656	Jejunum	0.00101645
HRGM_Genome_0392	GUT_GENOME096031	Fusobacteriota	Fusobacteriia	Fusobacteriales	Fusobacteriaceae	Fusobacterium	Fusobacterium animalis	SRR12567291	SAMN15961048	SRX9055284	Small intestine	SRP279656	Jejunum	0.00108031
HRGM_Genome_1373	GUT_GENOME096075	Firmicutes	Bacilli	Lactobacillales	Streptococcaceae	Streptococcus	Streptococcus gordonii	SRR12567291	SAMN15961048	SRX9055294	Small intestine	SRP279656	Jejunum	0.00821674
HRGM_Genome_1452	GUT_GENOME096172	Firmicutes	Bacilli	Lactobacillales	Streptococcaceae	Streptococcus	Streptococcus anginosus	SRR12567291	SAMN15961048	SRX9055299	Small intestine	SRP279656	Jejunum	0.00364006
HRGM_Genome_1701	GUT_GENOME142625	Firmicutes_A	Clostridia	Lachnospirales	Lachnospiraceae	Lachnoclostridium_A	Lachnoclostridium_A edouardi	SRR12567291	SAMN15961048	SRX9055308	Small intestine	SRP279656	Jejunum	0.00526851
HRGM_Genome_1785	KIJ_genome_20558	Actinobacteriota	Actinobacteria	Actinomycetales	Micrococcaceae	Rothia	Rothia mucilaginosa_A	SRR12567291	SAMN15961048	SRX9055313	Small intestine	SRP279656	Jejunum	0.00594437
HRGM_Genome_1872	GUT_GENOME146011	Firmicutes_A	Clostridia	Lachnospirales	Lachnospiraceae	Lachnoanaerobaculum	Lachnoanaerobaculum umeaense	SRR12567291	SAMN15961048	SRX9055319	Small intestine	SRP279656	Jejunum	0.0017881
HRGM_Genome_1874	GUT_GENOME231661	Firmicutes_A	Clostridia	Lachnospirales	Lachnospiraceae	Lachnoanaerobaculum	Lachnoanaerobaculum sp000296385	SRR12567291	SAMN15961048	SRX9055319	Small intestine	SRP279656	Jejunum	0.00214466
HRGM_Genome_2080	GUT_GENOME140340	Firmicutes	Bacilli	Lactobacillales	Streptococcaceae	Streptococcus	Streptococcus vestibularis	SRR12567291	SAMN15961048	SRX9055330	Small intestine	SRP279656	Jejunum	0.106222
HRGM_Genome_2097	GUT_GENOME003569	Firmicutes_A	Clostridia	Peptostreptococcales	Peptostreptococcaceae	Peptostreptococcus	Peptostreptococcus anaerobius	SRR12567291	SAMN15961048	SRX9055333	Small intestine	SRP279656	Jejunum	0.0238147
HRGM_Genome_2144	GUT_GENOME000094	Firmicutes	Bacilli	Lactobacillales	Streptococcaceae	Streptococcus	Streptococcus parasanguinis	SRR12567291	SAMN15961048	SRX9055338	Small intestine	SRP279656	Jejunum	0.0287959
HRGM_Genome_2145	GUT_GENOME140314	Firmicutes	Bacilli	Lactobacillales	Streptococcaceae	Streptococcus	Streptococcus sp000479315	SRR12567291	SAMN15961048	SRX9055340	Small intestine	SRP279656	Jejunum	0.00981326
HRGM_Genome_2146	GUT_GENOME001139	Firmicutes	Bacilli	Lactobacillales	Streptococcaceae	Streptococcus	Streptococcus parasanguinis_B	SRR12567291	SAMN15961048	SRX9055345	Small intestine	SRP279656	Jejunum	0.119185
HRGM_Genome_2265	KIJ_genome_13087	Firmicutes_A	Clostridia	Lachnospirales	Lachnospiraceae	CAG-81	CAG-81 sp900066535	SRR12567291	SAMN15961048	SRX9055358	Small intestine	SRP279656	Jejunum	0.0241766
HRGM_Genome_2949	GUT_GENOME000568	Actinobacteriota	Actinobacteria	Actinomycetales	Actinomycetaceae	Actinomyces	Actinomyces sp900323545	SRR12567291	SAMN15961048	SRX9055374	Small intestine	SRP279656	Jejunum	0.00286309
HRGM_Genome_2970	GUT_GENOME178960	Actinobacteriota	Coriobacteriia	Coriobacteriales	Atopobiaceae	Lancefieldella	Lancefieldella parvula	SRR12567291	SAMN15961048	SRX9055380	Small intestine	SRP279656	Jejunum	0.0177373
HRGM_Genome_3660	GUT_GENOME000941	Firmicutes	Bacilli	Erysipelotrichales	Erysipelotrichaceae	Solobacterium	Solobacterium moorei	SRR12567291	SAMN15961048	SRX9055398	Small intestine	SRP279656	Jejunum	0.0163962
HRGM_Genome_3935	GUT_GENOME173058	Firmicutes	Bacilli	Lactobacillales	Aerococcaceae	Granulicatella	Granulicatella maltaromaticum	SRR12567291	SAMN15961048	SRX9055404	Small intestine	SRP279656	Jejunum	0.107515
HRGM_Genome_4330	GUT_GENOME243082	Proteobacteria	Alphaproteobacteria	Rhizobiales	Xanthobacteraceae	Bradyrhizobium	Bradyrhizobium sp003020075	SRR12567291	SAMN15961048	SRX9055406	Small intestine	SRP279656	Jejunum	0.00205419
HRGM_Genome_5060	GUT_GENOME194589	Firmicutes_A	Clostridia	Lachnospirales	Lachnospiraceae	Oribacterium	Oribacterium sinus	SRR12567291	SAMN15961048	SRX9055409	Small intestine	SRP279656	Jejunum	0.00577939
HRGM_Genome_5129	GUT_GENOME000700	Firmicutes_A	Clostridia	Lachnospirales	Lachnospiraceae	Hungatella		SRR12567291	SAMN15961048	SRX9055410	Small intestine	SRP279656	Jejunum	0.0287267
HRGM_Genome_5205	GUT_GENOME231391	Firmicutes_A	Clostridia	Lachnospirales	Lachnospiraceae			SRR12567291	SAMN15961048	SRX9055412	Small intestine	SRP279656	Jejunum	0.00170827
HRGM_Genome_0045	GUT_GENOME144544	Proteobacteria	Gammaproteobacteria	Enterobacterales	Enterobacteriaceae	Escherichia	Escherichia coli_D	SRR12567290	SAMN15961049	SRX9055250	Small intestine	SRP279656	Jejunum	0.00494191
HRGM_Genome_0055	GUT_GENOME147598	Proteobacteria	Gammaproteobacteria	Enterobacterales	Enterobacteriaceae	Klebsiella	Klebsiella pneumoniae	SRR12567290	SAMN15961049	SRX9055254	Small intestine	SRP279656	Jejunum	0.00100614
HRGM_Genome_0167	KIJ_genome_17899	Firmicutes_A	Clostridia	Tissierellales	Helcococcaceae	Parvimonas	Parvimonas micra	SRR12567290	SAMN15961049	SRX9055262	Small intestine	SRP279656	Jejunum	0.00178146
HRGM_Genome_0173	GUT_GENOME096281	Actinobacteriota	Actinobacteria	Actinomycetales	Actinomycetaceae	Pauljensenia	Pauljensenia sp000308055	SRR12567290	SAMN15961049	SRX9055264	Small intestine	SRP279656	Jejunum	0.00358658
HRGM_Genome_0299	GUT_GENOME096378	Actinobacteriota	Actinobacteria	Actinomycetales	Actinomycetaceae	Pauljensenia	Pauljensenia sp000411415	SRR12567290	SAMN15961049	SRX9055271	Small intestine	SRP279656	Jejunum	0.0689796
HRGM_Genome_0312	GUT_GENOME096380	Firmicutes	Bacilli	Lactobacillales	Streptococcaceae	Streptococcus	Streptococcus sp000411475	SRR12567290	SAMN15961049	SRX9055272	Small intestine	SRP279656	Jejunum	0.00856992
HRGM_Genome_0313	GUT_GENOME096569	Firmicutes	Bacilli	Lactobacillales	Streptococcaceae	Streptococcus	Streptococcus timonensis	SRR12567290	SAMN15961049	SRX9055273	Small intestine	SRP279656	Jejunum	0.257275
HRGM_Genome_0336	GUT_GENOME096383	Firmicutes_C	Negativicutes	Veillonellales	Veillonellaceae	Veillonella	Veillonella atypica	SRR12567290	SAMN15961049	SRX9055275	Small intestine	SRP279656	Jejunum	0.0442878
HRGM_Genome_0337	KIJ_genome_18113	Firmicutes_C	Negativicutes	Veillonellales	Veillonellaceae	Veillonella	Veillonella parvula	SRR12567290	SAMN15961049	SRX9055277	Small intestine	SRP279656	Jejunum	0.0272308
HRGM_Genome_0345	GUT_GENOME212278	Firmicutes_C	Negativicutes	Veillonellales	Veillonellaceae	Veillonella	Veillonella dispar	SRR12567290	SAMN15961049	SRX9055279	Small intestine	SRP279656	Jejunum	0.0366116
HRGM_Genome_0347	GUT_GENOME156224	Firmicutes_C	Negativicutes	Veillonellales	Veillonellaceae	Veillonella	Veillonella parvula	SRR12567290	SAMN15961049	SRX9055282	Small intestine	SRP279656	Jejunum	0.0107834
HRGM_Genome_0389	GUT_GENOME096420	Fusobacteriota	Fusobacteriia	Fusobacteriales	Fusobacteriaceae	Fusobacterium	Fusobacterium polymorphum	SRR12567290	SAMN15961049	SRX9055283	Small intestine	SRP279656	Jejunum	0.0114581
HRGM_Genome_0391	GUT_GENOME096028	Fusobacteriota	Fusobacteriia	Fusobacteriales	Fusobacteriaceae	Fusobacterium	Fusobacterium periodonticum_D	SRR12567290	SAMN15961049	SRX9055284	Small intestine	SRP279656	Jejunum	0.0708498
HRGM_Genome_0392	GUT_GENOME096031	Fusobacteriota	Fusobacteriia	Fusobacteriales	Fusobacteriaceae	Fusobacterium	Fusobacterium animalis	SRR12567290	SAMN15961049	SRX9055284	Small intestine	SRP279656	Jejunum	0.0245557
HRGM_Genome_0393	GUT_GENOME096084	Fusobacteriota	Fusobacteriia	Fusobacteriales	Fusobacteriaceae	Fusobacterium	Fusobacterium vincentii	SRR12567290	SAMN15961049	SRX9055285	Small intestine	SRP279656	Jejunum	0.0296929
HRGM_Genome_1373	GUT_GENOME096075	Firmicutes	Bacilli	Lactobacillales	Streptococcaceae	Streptococcus	Streptococcus gordonii	SRR12567290	SAMN15961049	SRX9055294	Small intestine	SRP279656	Jejunum	0.00450986
HRGM_Genome_1449	GUT_GENOME096168	Bacteroidota	Bacteroidia	Bacteroidales	Bacteroidaceae	Prevotella	Prevotella salivae	SRR12567290	SAMN15961049	SRX9055299	Small intestine	SRP279656	Jejunum	0.00600131
HRGM_Genome_1452	GUT_GENOME096172	Firmicutes	Bacilli	Lactobacillales	Streptococcaceae	Streptococcus	Streptococcus anginosus	SRR12567290	SAMN15961049	SRX9055299	Small intestine	SRP279656	Jejunum	0.00127839
HRGM_Genome_1515	GUT_GENOME096213	Proteobacteria	Gammaproteobacteria	Burkholderiales	Neisseriaceae	Neisseria	Neisseria macacae	SRR12567290	SAMN15961049	SRX9055301	Small intestine	SRP279656	Jejunum	0.00123104
HRGM_Genome_1519	GUT_GENOME231812	Proteobacteria	Gammaproteobacteria	Burkholderiales	Neisseriaceae	Neisseria	Neisseria subflava_B	SRR12567290	SAMN15961049	SRX9055302	Small intestine	SRP279656	Jejunum	0.0838468
HRGM_Genome_1701	GUT_GENOME142625	Firmicutes_A	Clostridia	Lachnospirales	Lachnospiraceae	Lachnoclostridium_A	Lachnoclostridium_A edouardi	SRR12567290	SAMN15961049	SRX9055308	Small intestine	SRP279656	Jejunum	0.0169149
HRGM_Genome_1785	KIJ_genome_20558	Actinobacteriota	Actinobacteria	Actinomycetales	Micrococcaceae	Rothia	Rothia mucilaginosa_A	SRR12567290	SAMN15961049	SRX9055313	Small intestine	SRP279656	Jejunum	0.021413
HRGM_Genome_1796	GUT_GENOME095186	Actinobacteriota	Actinobacteria	Actinomycetales	Micrococcaceae	Rothia		SRR12567290	SAMN15961049	SRX9055315	Small intestine	SRP279656	Jejunum	0.0605813
HRGM_Genome_2080	GUT_GENOME140340	Firmicutes	Bacilli	Lactobacillales	Streptococcaceae	Streptococcus	Streptococcus vestibularis	SRR12567290	SAMN15961049	SRX9055330	Small intestine	SRP279656	Jejunum	0.0224901
HRGM_Genome_2097	GUT_GENOME003569	Firmicutes_A	Clostridia	Peptostreptococcales	Peptostreptococcaceae	Peptostreptococcus	Peptostreptococcus anaerobius	SRR12567290	SAMN15961049	SRX9055333	Small intestine	SRP279656	Jejunum	0.00296515
HRGM_Genome_2144	GUT_GENOME000094	Firmicutes	Bacilli	Lactobacillales	Streptococcaceae	Streptococcus	Streptococcus parasanguinis	SRR12567290	SAMN15961049	SRX9055338	Small intestine	SRP279656	Jejunum	0.0361795
HRGM_Genome_2145	GUT_GENOME140314	Firmicutes	Bacilli	Lactobacillales	Streptococcaceae	Streptococcus	Streptococcus sp000479315	SRR12567290	SAMN15961049	SRX9055340	Small intestine	SRP279656	Jejunum	0.0020833
HRGM_Genome_2146	GUT_GENOME001139	Firmicutes	Bacilli	Lactobacillales	Streptococcaceae	Streptococcus	Streptococcus parasanguinis_B	SRR12567290	SAMN15961049	SRX9055345	Small intestine	SRP279656	Jejunum	0.0441576
HRGM_Genome_2185	KIJ_genome_2661	Proteobacteria	Gammaproteobacteria	Enterobacterales	Pasteurellaceae	Haemophilus_D	Haemophilus_D parainfluenzae_K	SRR12567290	SAMN15961049	SRX9055349	Small intestine	SRP279656	Jejunum	0.00790114
HRGM_Genome_2192	KIJ_genome_24006	Proteobacteria	Gammaproteobacteria	Enterobacterales	Pasteurellaceae	Haemophilus_D		SRR12567290	SAMN15961049	SRX9055352	Small intestine	SRP279656	Jejunum	0.00216024
HRGM_Genome_2198	GUT_GENOME177056	Proteobacteria	Gammaproteobacteria	Enterobacterales	Pasteurellaceae	Haemophilus_D	Haemophilus_D pittmaniae	SRR12567290	SAMN15961049	SRX9055352	Small intestine	SRP279656	Jejunum	0.00123696
HRGM_Genome_2265	KIJ_genome_13087	Firmicutes_A	Clostridia	Lachnospirales	Lachnospiraceae	CAG-81	CAG-81 sp900066535	SRR12567290	SAMN15961049	SRX9055358	Small intestine	SRP279656	Jejunum	0.00539171
HRGM_Genome_2949	GUT_GENOME000568	Actinobacteriota	Actinobacteria	Actinomycetales	Actinomycetaceae	Actinomyces	Actinomyces sp900323545	SRR12567290	SAMN15961049	SRX9055374	Small intestine	SRP279656	Jejunum	0.0030776
HRGM_Genome_2970	GUT_GENOME178960	Actinobacteriota	Coriobacteriia	Coriobacteriales	Atopobiaceae	Lancefieldella	Lancefieldella parvula	SRR12567290	SAMN15961049	SRX9055380	Small intestine	SRP279656	Jejunum	0.00634458
HRGM_Genome_3660	GUT_GENOME000941	Firmicutes	Bacilli	Erysipelotrichales	Erysipelotrichaceae	Solobacterium	Solobacterium moorei	SRR12567290	SAMN15961049	SRX9055398	Small intestine	SRP279656	Jejunum	0.00816747
HRGM_Genome_3935	GUT_GENOME173058	Firmicutes	Bacilli	Lactobacillales	Aerococcaceae	Granulicatella	Granulicatella maltaromaticum	SRR12567290	SAMN15961049	SRX9055404	Small intestine	SRP279656	Jejunum	0.0497683
HRGM_Genome_5060	GUT_GENOME194589	Firmicutes_A	Clostridia	Lachnospirales	Lachnospiraceae	Oribacterium	Oribacterium sinus	SRR12567290	SAMN15961049	SRX9055409	Small intestine	SRP279656	Jejunum	0.00662867
HRGM_Genome_0006	GUT_GENOME143096	Campylobacterota	Campylobacteria	Campylobacterales	Campylobacteraceae	Campylobacter_A	Campylobacter_A concisus_B	SRR12567289	SAMN15961050	SRX9055246	Small intestine	SRP279656	Jejunum	0.00147949
HRGM_Genome_0045	GUT_GENOME144544	Proteobacteria	Gammaproteobacteria	Enterobacterales	Enterobacteriaceae	Escherichia	Escherichia coli_D	SRR12567289	SAMN15961050	SRX9055250	Small intestine	SRP279656	Jejunum	0.305091
HRGM_Genome_0055	GUT_GENOME147598	Proteobacteria	Gammaproteobacteria	Enterobacterales	Enterobacteriaceae	Klebsiella	Klebsiella pneumoniae	SRR12567289	SAMN15961050	SRX9055254	Small intestine	SRP279656	Jejunum	0.0844495
HRGM_Genome_0313	GUT_GENOME096569	Firmicutes	Bacilli	Lactobacillales	Streptococcaceae	Streptococcus	Streptococcus timonensis	SRR12567289	SAMN15961050	SRX9055273	Small intestine	SRP279656	Jejunum	0.311601
HRGM_Genome_0337	KIJ_genome_18113	Firmicutes_C	Negativicutes	Veillonellales	Veillonellaceae	Veillonella	Veillonella parvula	SRR12567289	SAMN15961050	SRX9055277	Small intestine	SRP279656	Jejunum	0.0424319
HRGM_Genome_0345	GUT_GENOME212278	Firmicutes_C	Negativicutes	Veillonellales	Veillonellaceae	Veillonella	Veillonella dispar	SRR12567289	SAMN15961050	SRX9055279	Small intestine	SRP279656	Jejunum	0.0152289
HRGM_Genome_0347	GUT_GENOME156224	Firmicutes_C	Negativicutes	Veillonellales	Veillonellaceae	Veillonella	Veillonella parvula	SRR12567289	SAMN15961050	SRX9055282	Small intestine	SRP279656	Jejunum	0.0304184
HRGM_Genome_0392	GUT_GENOME096031	Fusobacteriota	Fusobacteriia	Fusobacteriales	Fusobacteriaceae	Fusobacterium	Fusobacterium animalis	SRR12567289	SAMN15961050	SRX9055284	Small intestine	SRP279656	Jejunum	0.00165703
HRGM_Genome_0393	GUT_GENOME096084	Fusobacteriota	Fusobacteriia	Fusobacteriales	Fusobacteriaceae	Fusobacterium	Fusobacterium vincentii	SRR12567289	SAMN15961050	SRX9055285	Small intestine	SRP279656	Jejunum	0.00153867
HRGM_Genome_1171	GUT_GENOME096056	Firmicutes	Bacilli	Lactobacillales	Lactobacillaceae	Lactobacillus	Lactobacillus ultunensis	SRR12567289	SAMN15961050	SRX9055288	Small intestine	SRP279656	Jejunum	0.00177539
HRGM_Genome_1330	GUT_GENOME096057	Firmicutes	Bacilli	Lactobacillales	Lactobacillaceae	Lactobacillus_H	Lactobacillus_H reuteri	SRR12567289	SAMN15961050	SRX9055290	Small intestine	SRP279656	Jejunum	0.00181485
HRGM_Genome_1452	GUT_GENOME096172	Firmicutes	Bacilli	Lactobacillales	Streptococcaceae	Streptococcus	Streptococcus anginosus	SRR12567289	SAMN15961050	SRX9055299	Small intestine	SRP279656	Jejunum	0.0265323
HRGM_Genome_1515	GUT_GENOME096213	Proteobacteria	Gammaproteobacteria	Burkholderiales	Neisseriaceae	Neisseria	Neisseria macacae	SRR12567289	SAMN15961050	SRX9055301	Small intestine	SRP279656	Jejunum	0.00931095
HRGM_Genome_1785	KIJ_genome_20558	Actinobacteriota	Actinobacteria	Actinomycetales	Micrococcaceae	Rothia	Rothia mucilaginosa_A	SRR12567289	SAMN15961050	SRX9055313	Small intestine	SRP279656	Jejunum	0.0187205
HRGM_Genome_2080	GUT_GENOME140340	Firmicutes	Bacilli	Lactobacillales	Streptococcaceae	Streptococcus	Streptococcus vestibularis	SRR12567289	SAMN15961050	SRX9055330	Small intestine	SRP279656	Jejunum	0.0199239
HRGM_Genome_2144	GUT_GENOME000094	Firmicutes	Bacilli	Lactobacillales	Streptococcaceae	Streptococcus	Streptococcus parasanguinis	SRR12567289	SAMN15961050	SRX9055338	Small intestine	SRP279656	Jejunum	0.00138086
HRGM_Genome_2145	GUT_GENOME140314	Firmicutes	Bacilli	Lactobacillales	Streptococcaceae	Streptococcus	Streptococcus sp000479315	SRR12567289	SAMN15961050	SRX9055340	Small intestine	SRP279656	Jejunum	0.0173594
HRGM_Genome_2146	GUT_GENOME001139	Firmicutes	Bacilli	Lactobacillales	Streptococcaceae	Streptococcus	Streptococcus parasanguinis_B	SRR12567289	SAMN15961050	SRX9055345	Small intestine	SRP279656	Jejunum	0.0298661
HRGM_Genome_2149	GUT_GENOME095879	Firmicutes	Bacilli	Lactobacillales	Streptococcaceae	Streptococcus		SRR12567289	SAMN15961050	SRX9055345	Small intestine	SRP279656	Jejunum	0.00102578
HRGM_Genome_2185	KIJ_genome_2661	Proteobacteria	Gammaproteobacteria	Enterobacterales	Pasteurellaceae	Haemophilus_D	Haemophilus_D parainfluenzae_K	SRR12567289	SAMN15961050	SRX9055349	Small intestine	SRP279656	Jejunum	0.0115992
HRGM_Genome_2192	KIJ_genome_24006	Proteobacteria	Gammaproteobacteria	Enterobacterales	Pasteurellaceae	Haemophilus_D		SRR12567289	SAMN15961050	SRX9055351	Small intestine	SRP279656	Jejunum	0.0459827
HRGM_Genome_2264	GUT_GENOME001806	Firmicutes	Bacilli	Lactobacillales	Streptococcaceae	Streptococcus	Streptococcus mutans	SRR12567289	SAMN15961050	SRX9055353	Small intestine	SRP279656	Jejunum	0.00420176
HRGM_Genome_3816	GUT_GENOME000862	Firmicutes	Bacilli	Lactobacillales	Lactobacillaceae	Lactobacillus_H	Lactobacillus_H fermentum	SRR12567289	SAMN15961050	SRX9055399	Small intestine	SRP279656	Jejunum	0.0123488
HRGM_Genome_0004	GUT_GENOME096243	Campylobacterota	Campylobacteria	Campylobacterales	Campylobacteraceae	Campylobacter_A	Campylobacter_A concisus_R	SRR12567288	SAMN15960952	SRX9055246	Small intestine	SRP279656	Duodenum	0.00165435
HRGM_Genome_0006	GUT_GENOME143096	Campylobacterota	Campylobacteria	Campylobacterales	Campylobacteraceae	Campylobacter_A	Campylobacter_A concisus_B	SRR12567288	SAMN15960952	SRX9055246	Small intestine	SRP279656	Duodenum	0.0055145
HRGM_Genome_0167	KIJ_genome_17899	Firmicutes_A	Clostridia	Tissierellales	Helcococcaceae	Parvimonas	Parvimonas micra	SRR12567288	SAMN15960952	SRX9055262	Small intestine	SRP279656	Duodenum	0.0068695
HRGM_Genome_0299	GUT_GENOME096378	Actinobacteriota	Actinobacteria	Actinomycetales	Actinomycetaceae	Pauljensenia	Pauljensenia sp000411415	SRR12567288	SAMN15960952	SRX9055271	Small intestine	SRP279656	Duodenum	0.0126361
HRGM_Genome_0312	GUT_GENOME096380	Firmicutes	Bacilli	Lactobacillales	Streptococcaceae	Streptococcus	Streptococcus sp000411475	SRR12567288	SAMN15960952	SRX9055272	Small intestine	SRP279656	Duodenum	0.00515212
HRGM_Genome_0313	GUT_GENOME096569	Firmicutes	Bacilli	Lactobacillales	Streptococcaceae	Streptococcus	Streptococcus timonensis	SRR12567288	SAMN15960952	SRX9055273	Small intestine	SRP279656	Duodenum	0.507145
HRGM_Genome_0336	GUT_GENOME096383	Firmicutes_C	Negativicutes	Veillonellales	Veillonellaceae	Veillonella	Veillonella atypica	SRR12567288	SAMN15960952	SRX9055275	Small intestine	SRP279656	Duodenum	0.00809844
HRGM_Genome_0337	KIJ_genome_18113	Firmicutes_C	Negativicutes	Veillonellales	Veillonellaceae	Veillonella	Veillonella parvula	SRR12567288	SAMN15960952	SRX9055277	Small intestine	SRP279656	Duodenum	0.0315587
HRGM_Genome_0345	GUT_GENOME212278	Firmicutes_C	Negativicutes	Veillonellales	Veillonellaceae	Veillonella	Veillonella dispar	SRR12567288	SAMN15960952	SRX9055279	Small intestine	SRP279656	Duodenum	0.00756275
HRGM_Genome_0347	GUT_GENOME156224	Firmicutes_C	Negativicutes	Veillonellales	Veillonellaceae	Veillonella	Veillonella parvula	SRR12567288	SAMN15960952	SRX9055282	Small intestine	SRP279656	Duodenum	0.0259182
HRGM_Genome_0389	GUT_GENOME096420	Fusobacteriota	Fusobacteriia	Fusobacteriales	Fusobacteriaceae	Fusobacterium	Fusobacterium polymorphum	SRR12567288	SAMN15960952	SRX9055283	Small intestine	SRP279656	Duodenum	0.00430131
HRGM_Genome_0392	GUT_GENOME096031	Fusobacteriota	Fusobacteriia	Fusobacteriales	Fusobacteriaceae	Fusobacterium	Fusobacterium animalis	SRR12567288	SAMN15960952	SRX9055284	Small intestine	SRP279656	Duodenum	0.0072949
HRGM_Genome_0393	GUT_GENOME096084	Fusobacteriota	Fusobacteriia	Fusobacteriales	Fusobacteriaceae	Fusobacterium	Fusobacterium vincentii	SRR12567288	SAMN15960952	SRX9055285	Small intestine	SRP279656	Duodenum	0.00600293
HRGM_Genome_1089	GUT_GENOME096132	Actinobacteriota	Actinobacteria	Actinomycetales	Bifidobacteriaceae	Bifidobacterium	Bifidobacterium dentium	SRR12567288	SAMN15960952	SRX9055286	Small intestine	SRP279656	Duodenum	0.00230034
HRGM_Genome_1373	GUT_GENOME096075	Firmicutes	Bacilli	Lactobacillales	Streptococcaceae	Streptococcus	Streptococcus gordonii	SRR12567288	SAMN15960952	SRX9055294	Small intestine	SRP279656	Duodenum	0.0176779
HRGM_Genome_1449	GUT_GENOME096168	Bacteroidota	Bacteroidia	Bacteroidales	Bacteroidaceae	Prevotella	Prevotella salivae	SRR12567288	SAMN15960952	SRX9055299	Small intestine	SRP279656	Duodenum	0.00556177
HRGM_Genome_1452	GUT_GENOME096172	Firmicutes	Bacilli	Lactobacillales	Streptococcaceae	Streptococcus	Streptococcus anginosus	SRR12567288	SAMN15960952	SRX9055299	Small intestine	SRP279656	Duodenum	0.0392475
HRGM_Genome_1515	GUT_GENOME096213	Proteobacteria	Gammaproteobacteria	Burkholderiales	Neisseriaceae	Neisseria	Neisseria macacae	SRR12567288	SAMN15960952	SRX9055301	Small intestine	SRP279656	Duodenum	0.0190329
HRGM_Genome_1519	GUT_GENOME231812	Proteobacteria	Gammaproteobacteria	Burkholderiales	Neisseriaceae	Neisseria	Neisseria subflava_B	SRR12567288	SAMN15960952	SRX9055302	Small intestine	SRP279656	Duodenum	0.0274465
HRGM_Genome_1580	GUT_GENOME143383	Proteobacteria	Gammaproteobacteria	Pseudomonadales	Pseudomonadaceae	Pseudomonas	Pseudomonas aeruginosa	SRR12567288	SAMN15960952	SRX9055305	Small intestine	SRP279656	Duodenum	0.0101309
HRGM_Genome_1656	GUT_GENOME142588	Firmicutes	Bacilli	Bacillales	Bacillaceae_A	Bacillus_BE	Bacillus_BE massilionigeriensis	SRR12567288	SAMN15960952	SRX9055307	Small intestine	SRP279656	Duodenum	0.00103988
HRGM_Genome_1785	KIJ_genome_20558	Actinobacteriota	Actinobacteria	Actinomycetales	Micrococcaceae	Rothia	Rothia mucilaginosa_A	SRR12567288	SAMN15960952	SRX9055313	Small intestine	SRP279656	Duodenum	0.0547984
HRGM_Genome_2080	GUT_GENOME140340	Firmicutes	Bacilli	Lactobacillales	Streptococcaceae	Streptococcus	Streptococcus vestibularis	SRR12567288	SAMN15960952	SRX9055330	Small intestine	SRP279656	Duodenum	0.0034505
HRGM_Genome_2144	GUT_GENOME000094	Firmicutes	Bacilli	Lactobacillales	Streptococcaceae	Streptococcus	Streptococcus parasanguinis	SRR12567288	SAMN15960952	SRX9055338	Small intestine	SRP279656	Duodenum	0.00428556
HRGM_Genome_2145	GUT_GENOME140314	Firmicutes	Bacilli	Lactobacillales	Streptococcaceae	Streptococcus	Streptococcus sp000479315	SRR12567288	SAMN15960952	SRX9055340	Small intestine	SRP279656	Duodenum	0.00693252
HRGM_Genome_2146	GUT_GENOME001139	Firmicutes	Bacilli	Lactobacillales	Streptococcaceae	Streptococcus	Streptococcus parasanguinis_B	SRR12567288	SAMN15960952	SRX9055345	Small intestine	SRP279656	Duodenum	0.013156
HRGM_Genome_2149	GUT_GENOME095879	Firmicutes	Bacilli	Lactobacillales	Streptococcaceae	Streptococcus		SRR12567288	SAMN15960952	SRX9055345	Small intestine	SRP279656	Duodenum	0.0123525
HRGM_Genome_2185	KIJ_genome_2661	Proteobacteria	Gammaproteobacteria	Enterobacterales	Pasteurellaceae	Haemophilus_D	Haemophilus_D parainfluenzae_K	SRR12567288	SAMN15960952	SRX9055349	Small intestine	SRP279656	Duodenum	0.0654493
HRGM_Genome_2192	KIJ_genome_24006	Proteobacteria	Gammaproteobacteria	Enterobacterales	Pasteurellaceae	Haemophilus_D		SRR12567288	SAMN15960952	SRX9055351	Small intestine	SRP279656	Duodenum	0.0622981
HRGM_Genome_2198	GUT_GENOME177056	Proteobacteria	Gammaproteobacteria	Enterobacterales	Pasteurellaceae	Haemophilus_D	Haemophilus_D pittmaniae	SRR12567288	SAMN15960952	SRX9055352	Small intestine	SRP279656	Duodenum	0.00129197
HRGM_Genome_2264	GUT_GENOME001806	Firmicutes	Bacilli	Lactobacillales	Streptococcaceae	Streptococcus	Streptococcus mutans	SRR12567288	SAMN15960952	SRX9055353	Small intestine	SRP279656	Duodenum	0.00291481
HRGM_Genome_2949	GUT_GENOME000568	Actinobacteriota	Actinobacteria	Actinomycetales	Actinomycetaceae	Actinomyces	Actinomyces sp900323545	SRR12567288	SAMN15960952	SRX9055374	Small intestine	SRP279656	Duodenum	0.00103988
HRGM_Genome_2970	GUT_GENOME178960	Actinobacteriota	Coriobacteriia	Coriobacteriales	Atopobiaceae	Lancefieldella	Lancefieldella parvula	SRR12567288	SAMN15960952	SRX9055380	Small intestine	SRP279656	Duodenum	0.00625502
HRGM_Genome_3447	GUT_GENOME258044	Firmicutes_C	Negativicutes	Veillonellales	Dialisteraceae	Dialister	Dialister invisus	SRR12567288	SAMN15960952	SRX9055393	Small intestine	SRP279656	Duodenum	0.00190644
HRGM_Genome_3660	GUT_GENOME000941	Firmicutes	Bacilli	Erysipelotrichales	Erysipelotrichaceae	Solobacterium	Solobacterium moorei	SRR12567288	SAMN15960952	SRX9055398	Small intestine	SRP279656	Duodenum	0.00239487
HRGM_Genome_3935	GUT_GENOME173058	Firmicutes	Bacilli	Lactobacillales	Aerococcaceae	Granulicatella	Granulicatella maltaromaticum	SRR12567288	SAMN15960952	SRX9055404	Small intestine	SRP279656	Duodenum	0.00415951
HRGM_Genome_0045	GUT_GENOME144544	Proteobacteria	Gammaproteobacteria	Enterobacterales	Enterobacteriaceae	Escherichia	Escherichia coli_D	SRR12567287	SAMN15961051	SRX9055249	Small intestine	SRP279656	Jejunum	0.00365631
HRGM_Genome_0055	GUT_GENOME147598	Proteobacteria	Gammaproteobacteria	Enterobacterales	Enterobacteriaceae	Klebsiella	Klebsiella pneumoniae	SRR12567287	SAMN15961051	SRX9055254	Small intestine	SRP279656	Jejunum	0.00951103
HRGM_Genome_0167	KIJ_genome_17899	Firmicutes_A	Clostridia	Tissierellales	Helcococcaceae	Parvimonas	Parvimonas micra	SRR12567287	SAMN15961051	SRX9055262	Small intestine	SRP279656	Jejunum	0.0152963
HRGM_Genome_0192	GUT_GENOME140603	Firmicutes_A	Clostridia	Tissierellales	Helcococcaceae	Anaerococcus	Anaerococcus obesiensis	SRR12567287	SAMN15961051	SRX9055264	Small intestine	SRP279656	Jejunum	0.0011802
HRGM_Genome_0270	GUT_GENOME096332	Campylobacterota	Campylobacteria	Campylobacterales	Helicobacteraceae	Helicobacter	Helicobacter pylori_BU	SRR12567287	SAMN15961051	SRX9055268	Small intestine	SRP279656	Jejunum	0.00560017
HRGM_Genome_0299	GUT_GENOME096378	Actinobacteriota	Actinobacteria	Actinomycetales	Actinomycetaceae	Pauljensenia	Pauljensenia sp000411415	SRR12567287	SAMN15961051	SRX9055271	Small intestine	SRP279656	Jejunum	0.00141161
HRGM_Genome_0313	GUT_GENOME096569	Firmicutes	Bacilli	Lactobacillales	Streptococcaceae	Streptococcus	Streptococcus timonensis	SRR12567287	SAMN15961051	SRX9055273	Small intestine	SRP279656	Jejunum	0.511744
HRGM_Genome_0336	GUT_GENOME096383	Firmicutes_C	Negativicutes	Veillonellales	Veillonellaceae	Veillonella	Veillonella atypica	SRR12567287	SAMN15961051	SRX9055275	Small intestine	SRP279656	Jejunum	0.00372573
HRGM_Genome_0337	KIJ_genome_18113	Firmicutes_C	Negativicutes	Veillonellales	Veillonellaceae	Veillonella	Veillonella parvula	SRR12567287	SAMN15961051	SRX9055277	Small intestine	SRP279656	Jejunum	0.0407516
HRGM_Genome_0345	GUT_GENOME212278	Firmicutes_C	Negativicutes	Veillonellales	Veillonellaceae	Veillonella	Veillonella dispar	SRR12567287	SAMN15961051	SRX9055279	Small intestine	SRP279656	Jejunum	0.00710434
HRGM_Genome_0347	GUT_GENOME156224	Firmicutes_C	Negativicutes	Veillonellales	Veillonellaceae	Veillonella	Veillonella parvula	SRR12567287	SAMN15961051	SRX9055282	Small intestine	SRP279656	Jejunum	0.0219147
HRGM_Genome_0392	GUT_GENOME096031	Fusobacteriota	Fusobacteriia	Fusobacteriales	Fusobacteriaceae	Fusobacterium	Fusobacterium animalis	SRR12567287	SAMN15961051	SRX9055284	Small intestine	SRP279656	Jejunum	0.0208271
HRGM_Genome_0393	GUT_GENOME096084	Fusobacteriota	Fusobacteriia	Fusobacteriales	Fusobacteriaceae	Fusobacterium	Fusobacterium vincentii	SRR12567287	SAMN15961051	SRX9055285	Small intestine	SRP279656	Jejunum	0.00580844
HRGM_Genome_1082	GUT_GENOME095934	Firmicutes_A	Clostridia	Tissierellales	Helcococcaceae	Finegoldia	Finegoldia magna_H	SRR12567287	SAMN15961051	SRX9055286	Small intestine	SRP279656	Jejunum	0.0011802
HRGM_Genome_1174	KIJ_genome_22281	Firmicutes	Bacilli	Lactobacillales	Lactobacillaceae	Lactobacillus	Lactobacillus crispatus	SRR12567287	SAMN15961051	SRX9055288	Small intestine	SRP279656	Jejunum	0.14572
HRGM_Genome_1261	GUT_GENOME096565	Actinobacteriota	Actinobacteria	Mycobacteriales	Mycobacteriaceae	Corynebacterium	Corynebacterium phoceense	SRR12567287	SAMN15961051	SRX9055290	Small intestine	SRP279656	Jejunum	0.00363317
HRGM_Genome_1330	GUT_GENOME096057	Firmicutes	Bacilli	Lactobacillales	Lactobacillaceae	Lactobacillus_H	Lactobacillus_H reuteri	SRR12567287	SAMN15961051	SRX9055290	Small intestine	SRP279656	Jejunum	0.00256867
HRGM_Genome_1449	GUT_GENOME096168	Bacteroidota	Bacteroidia	Bacteroidales	Bacteroidaceae	Prevotella	Prevotella salivae	SRR12567287	SAMN15961051	SRX9055299	Small intestine	SRP279656	Jejunum	0.003934
HRGM_Genome_1452	GUT_GENOME096172	Firmicutes	Bacilli	Lactobacillales	Streptococcaceae	Streptococcus	Streptococcus anginosus	SRR12567287	SAMN15961051	SRX9055299	Small intestine	SRP279656	Jejunum	0.00705806
HRGM_Genome_1515	GUT_GENOME096213	Proteobacteria	Gammaproteobacteria	Burkholderiales	Neisseriaceae	Neisseria	Neisseria macacae	SRR12567287	SAMN15961051	SRX9055301	Small intestine	SRP279656	Jejunum	0.00291579
HRGM_Genome_1519	GUT_GENOME231812	Proteobacteria	Gammaproteobacteria	Burkholderiales	Neisseriaceae	Neisseria	Neisseria subflava_B	SRR12567287	SAMN15961051	SRX9055302	Small intestine	SRP279656	Jejunum	0.0061787
HRGM_Genome_1643	GUT_GENOME142576	Firmicutes	Bacilli	Staphylococcales	Staphylococcaceae	Staphylococcus	Staphylococcus hominis	SRR12567287	SAMN15961051	SRX9055307	Small intestine	SRP279656	Jejunum	0.00150418
HRGM_Genome_1646	GUT_GENOME000587	Firmicutes	Bacilli	Staphylococcales	Staphylococcaceae	Staphylococcus	Staphylococcus epidermidis	SRR12567287	SAMN15961051	SRX9055307	Small intestine	SRP279656	Jejunum	0.00124962
HRGM_Genome_1759	GUT_GENOME143379	Proteobacteria	Gammaproteobacteria	Enterobacterales	Enterobacteriaceae	Yersinia	Yersinia kristensenii	SRR12567287	SAMN15961051	SRX9055311	Small intestine	SRP279656	Jejunum	0.00247611
HRGM_Genome_1785	KIJ_genome_20558	Actinobacteriota	Actinobacteria	Actinomycetales	Micrococcaceae	Rothia	Rothia mucilaginosa_A	SRR12567287	SAMN15961051	SRX9055313	Small intestine	SRP279656	Jejunum	0.0221461
HRGM_Genome_1796	GUT_GENOME095186	Actinobacteriota	Actinobacteria	Actinomycetales	Micrococcaceae	Rothia		SRR12567287	SAMN15961051	SRX9055315	Small intestine	SRP279656	Jejunum	0.00661838
HRGM_Genome_1908	GUT_GENOME103868	Firmicutes	Bacilli	Bacillales	Bacillaceae_G	Bacillus_A	Bacillus_A thuringiensis_S	SRR12567287	SAMN15961051	SRX9055321	Small intestine	SRP279656	Jejunum	0.00136533
HRGM_Genome_2059	GUT_GENOME027309	Bacteroidota	Bacteroidia	Bacteroidales	Bacteroidaceae	Prevotella		SRR12567287	SAMN15961051	SRX9055325	Small intestine	SRP279656	Jejunum	0.00242982
HRGM_Genome_2080	GUT_GENOME140340	Firmicutes	Bacilli	Lactobacillales	Streptococcaceae	Streptococcus	Streptococcus vestibularis	SRR12567287	SAMN15961051	SRX9055330	Small intestine	SRP279656	Jejunum	0.00349432
HRGM_Genome_2097	GUT_GENOME003569	Firmicutes_A	Clostridia	Peptostreptococcales	Peptostreptococcaceae	Peptostreptococcus	Peptostreptococcus anaerobius	SRR12567287	SAMN15961051	SRX9055333	Small intestine	SRP279656	Jejunum	0.00266124
HRGM_Genome_2144	GUT_GENOME000094	Firmicutes	Bacilli	Lactobacillales	Streptococcaceae	Streptococcus	Streptococcus parasanguinis	SRR12567287	SAMN15961051	SRX9055338	Small intestine	SRP279656	Jejunum	0.0093259
HRGM_Genome_2145	GUT_GENOME140314	Firmicutes	Bacilli	Lactobacillales	Streptococcaceae	Streptococcus	Streptococcus sp000479315	SRR12567287	SAMN15961051	SRX9055340	Small intestine	SRP279656	Jejunum	0.00425798
HRGM_Genome_2146	GUT_GENOME001139	Firmicutes	Bacilli	Lactobacillales	Streptococcaceae	Streptococcus	Streptococcus parasanguinis_B	SRR12567287	SAMN15961051	SRX9055344	Small intestine	SRP279656	Jejunum	0.0400111
HRGM_Genome_2149	GUT_GENOME095879	Firmicutes	Bacilli	Lactobacillales	Streptococcaceae	Streptococcus		SRR12567287	SAMN15961051	SRX9055345	Small intestine	SRP279656	Jejunum	0.00143475
HRGM_Genome_2185	KIJ_genome_2661	Proteobacteria	Gammaproteobacteria	Enterobacterales	Pasteurellaceae	Haemophilus_D	Haemophilus_D parainfluenzae_K	SRR12567287	SAMN15961051	SRX9055349	Small intestine	SRP279656	Jejunum	0.0205031
HRGM_Genome_2198	GUT_GENOME177056	Proteobacteria	Gammaproteobacteria	Enterobacterales	Pasteurellaceae	Haemophilus_D	Haemophilus_D pittmaniae	SRR12567287	SAMN15961051	SRX9055352	Small intestine	SRP279656	Jejunum	0.0011802
HRGM_Genome_2265	KIJ_genome_13087	Firmicutes_A	Clostridia	Lachnospirales	Lachnospiraceae	CAG-81	CAG-81 sp900066535	SRR12567287	SAMN15961051	SRX9055358	Small intestine	SRP279656	Jejunum	0.0011802
HRGM_Genome_2970	GUT_GENOME178960	Actinobacteriota	Coriobacteriia	Coriobacteriales	Atopobiaceae	Lancefieldella	Lancefieldella parvula	SRR12567287	SAMN15961051	SRX9055380	Small intestine	SRP279656	Jejunum	0.00860852
HRGM_Genome_3153	GUT_GENOME000818	Firmicutes_A	Clostridia	Lachnospirales	Lachnospiraceae			SRR12567287	SAMN15961051	SRX9055382	Small intestine	SRP279656	Jejunum	0.00194386
HRGM_Genome_3447	GUT_GENOME258044	Firmicutes_C	Negativicutes	Veillonellales	Dialisteraceae	Dialister	Dialister invisus	SRR12567287	SAMN15961051	SRX9055392	Small intestine	SRP279656	Jejunum	0.00187444
HRGM_Genome_3660	GUT_GENOME000941	Firmicutes	Bacilli	Erysipelotrichales	Erysipelotrichaceae	Solobacterium	Solobacterium moorei	SRR12567287	SAMN15961051	SRX9055398	Small intestine	SRP279656	Jejunum	0.00728947
HRGM_Genome_3935	GUT_GENOME173058	Firmicutes	Bacilli	Lactobacillales	Aerococcaceae	Granulicatella	Granulicatella maltaromaticum	SRR12567287	SAMN15961051	SRX9055404	Small intestine	SRP279656	Jejunum	0.0245065
HRGM_Genome_4063	GUT_GENOME257679	Proteobacteria	Gammaproteobacteria	Burkholderiales	Burkholderiaceae	Comamonas	Comamonas kerstersii	SRR12567287	SAMN15961051	SRX9055406	Small intestine	SRP279656	Jejunum	0.0030315
HRGM_Genome_4343	GUT_GENOME027390	Bacteroidota	Bacteroidia	Bacteroidales	Porphyromonadaceae	Porphyromonas	Porphyromonas bennonis	SRR12567287	SAMN15961051	SRX9055407	Small intestine	SRP279656	Jejunum	0.00333233
HRGM_Genome_5035	GUT_GENOME232084	Firmicutes_C	Negativicutes	Veillonellales	Veillonellaceae	F0422		SRR12567287	SAMN15961051	SRX9055408	Small intestine	SRP279656	Jejunum	0.00155046
HRGM_Genome_0004	GUT_GENOME096243	Campylobacterota	Campylobacteria	Campylobacterales	Campylobacteraceae	Campylobacter_A	Campylobacter_A concisus_R	SRR12567286	SAMN15961052	SRX9055246	Small intestine	SRP279656	Jejunum	0.00161915
HRGM_Genome_0045	GUT_GENOME144544	Proteobacteria	Gammaproteobacteria	Enterobacterales	Enterobacteriaceae	Escherichia	Escherichia coli_D	SRR12567286	SAMN15961052	SRX9055249	Small intestine	SRP279656	Jejunum	0.00163945
HRGM_Genome_0055	GUT_GENOME147598	Proteobacteria	Gammaproteobacteria	Enterobacterales	Enterobacteriaceae	Klebsiella	Klebsiella pneumoniae	SRR12567286	SAMN15961052	SRX9055254	Small intestine	SRP279656	Jejunum	0.00298451
HRGM_Genome_0167	KIJ_genome_17899	Firmicutes_A	Clostridia	Tissierellales	Helcococcaceae	Parvimonas	Parvimonas micra	SRR12567286	SAMN15961052	SRX9055262	Small intestine	SRP279656	Jejunum	0.0121056
HRGM_Genome_0173	GUT_GENOME096281	Actinobacteriota	Actinobacteria	Actinomycetales	Actinomycetaceae	Pauljensenia	Pauljensenia sp000308055	SRR12567286	SAMN15961052	SRX9055264	Small intestine	SRP279656	Jejunum	0.00123847
HRGM_Genome_0199	GUT_GENOME096544	Actinobacteriota	Actinobacteria	Actinomycetales	Cellulomonadaceae	Cellulomonas	Cellulomonas timonensis	SRR12567286	SAMN15961052	SRX9055264	Small intestine	SRP279656	Jejunum	0.001609
HRGM_Genome_0270	GUT_GENOME096332	Campylobacterota	Campylobacteria	Campylobacterales	Helicobacteraceae	Helicobacter	Helicobacter pylori_BU	SRR12567286	SAMN15961052	SRX9055268	Small intestine	SRP279656	Jejunum	0.00624819
HRGM_Genome_0299	GUT_GENOME096378	Actinobacteriota	Actinobacteria	Actinomycetales	Actinomycetaceae	Pauljensenia	Pauljensenia sp000411415	SRR12567286	SAMN15961052	SRX9055271	Small intestine	SRP279656	Jejunum	0.00742068
HRGM_Genome_0312	GUT_GENOME096380	Firmicutes	Bacilli	Lactobacillales	Streptococcaceae	Streptococcus	Streptococcus sp000411475	SRR12567286	SAMN15961052	SRX9055272	Small intestine	SRP279656	Jejunum	0.00627357
HRGM_Genome_0313	GUT_GENOME096569	Firmicutes	Bacilli	Lactobacillales	Streptococcaceae	Streptococcus	Streptococcus timonensis	SRR12567286	SAMN15961052	SRX9055273	Small intestine	SRP279656	Jejunum	0.564616
HRGM_Genome_0336	GUT_GENOME096383	Firmicutes_C	Negativicutes	Veillonellales	Veillonellaceae	Veillonella	Veillonella atypica	SRR12567286	SAMN15961052	SRX9055275	Small intestine	SRP279656	Jejunum	0.0248862
HRGM_Genome_0337	KIJ_genome_18113	Firmicutes_C	Negativicutes	Veillonellales	Veillonellaceae	Veillonella	Veillonella parvula	SRR12567286	SAMN15961052	SRX9055277	Small intestine	SRP279656	Jejunum	0.0296624
HRGM_Genome_0345	GUT_GENOME212278	Firmicutes_C	Negativicutes	Veillonellales	Veillonellaceae	Veillonella	Veillonella dispar	SRR12567286	SAMN15961052	SRX9055279	Small intestine	SRP279656	Jejunum	0.0143389
HRGM_Genome_0347	GUT_GENOME156224	Firmicutes_C	Negativicutes	Veillonellales	Veillonellaceae	Veillonella	Veillonella parvula	SRR12567286	SAMN15961052	SRX9055282	Small intestine	SRP279656	Jejunum	0.0257084
HRGM_Genome_0368	GUT_GENOME000566	Actinobacteriota	Actinobacteria	Propionibacteriales	Propionibacteriaceae	Cutibacterium	Cutibacterium acnes	SRR12567286	SAMN15961052	SRX9055282	Small intestine	SRP279656	Jejunum	0.00259876
HRGM_Genome_0391	GUT_GENOME096028	Fusobacteriota	Fusobacteriia	Fusobacteriales	Fusobacteriaceae	Fusobacterium	Fusobacterium periodonticum_D	SRR12567286	SAMN15961052	SRX9055284	Small intestine	SRP279656	Jejunum	0.00426359
HRGM_Genome_0392	GUT_GENOME096031	Fusobacteriota	Fusobacteriia	Fusobacteriales	Fusobacteriaceae	Fusobacterium	Fusobacterium animalis	SRR12567286	SAMN15961052	SRX9055284	Small intestine	SRP279656	Jejunum	0.0180137
HRGM_Genome_0393	GUT_GENOME096084	Fusobacteriota	Fusobacteriia	Fusobacteriales	Fusobacteriaceae	Fusobacterium	Fusobacterium vincentii	SRR12567286	SAMN15961052	SRX9055285	Small intestine	SRP279656	Jejunum	0.00432958
HRGM_Genome_1064	GUT_GENOME096468	Proteobacteria	Gammaproteobacteria	Pseudomonadales	Pseudomonadaceae	Pseudomonas_E	Pseudomonas_E massiliensis	SRR12567286	SAMN15961052	SRX9055285	Small intestine	SRP279656	Jejunum	0.00222316
HRGM_Genome_1174	KIJ_genome_22281	Firmicutes	Bacilli	Lactobacillales	Lactobacillaceae	Lactobacillus	Lactobacillus crispatus	SRR12567286	SAMN15961052	SRX9055288	Small intestine	SRP279656	Jejunum	0.00230945
HRGM_Genome_1330	GUT_GENOME096057	Firmicutes	Bacilli	Lactobacillales	Lactobacillaceae	Lactobacillus_H	Lactobacillus_H reuteri	SRR12567286	SAMN15961052	SRX9055290	Small intestine	SRP279656	Jejunum	0.00694356
HRGM_Genome_1449	GUT_GENOME096168	Bacteroidota	Bacteroidia	Bacteroidales	Bacteroidaceae	Prevotella	Prevotella salivae	SRR12567286	SAMN15961052	SRX9055299	Small intestine	SRP279656	Jejunum	0.0079587
HRGM_Genome_1452	GUT_GENOME096172	Firmicutes	Bacilli	Lactobacillales	Streptococcaceae	Streptococcus	Streptococcus anginosus	SRR12567286	SAMN15961052	SRX9055299	Small intestine	SRP279656	Jejunum	0.00441586
HRGM_Genome_1515	GUT_GENOME096213	Proteobacteria	Gammaproteobacteria	Burkholderiales	Neisseriaceae	Neisseria	Neisseria macacae	SRR12567286	SAMN15961052	SRX9055301	Small intestine	SRP279656	Jejunum	0.00889771
HRGM_Genome_1519	GUT_GENOME231812	Proteobacteria	Gammaproteobacteria	Burkholderiales	Neisseriaceae	Neisseria	Neisseria subflava_B	SRR12567286	SAMN15961052	SRX9055302	Small intestine	SRP279656	Jejunum	0.0121969
HRGM_Genome_1759	GUT_GENOME143379	Proteobacteria	Gammaproteobacteria	Enterobacterales	Enterobacteriaceae	Yersinia	Yersinia kristensenii	SRR12567286	SAMN15961052	SRX9055311	Small intestine	SRP279656	Jejunum	0.00277133
HRGM_Genome_1785	KIJ_genome_20558	Actinobacteriota	Actinobacteria	Actinomycetales	Micrococcaceae	Rothia	Rothia mucilaginosa_A	SRR12567286	SAMN15961052	SRX9055313	Small intestine	SRP279656	Jejunum	0.0317638
HRGM_Genome_1796	GUT_GENOME095186	Actinobacteriota	Actinobacteria	Actinomycetales	Micrococcaceae	Rothia		SRR12567286	SAMN15961052	SRX9055315	Small intestine	SRP279656	Jejunum	0.0176888
HRGM_Genome_2080	GUT_GENOME140340	Firmicutes	Bacilli	Lactobacillales	Streptococcaceae	Streptococcus	Streptococcus vestibularis	SRR12567286	SAMN15961052	SRX9055330	Small intestine	SRP279656	Jejunum	0.0115015
HRGM_Genome_2097	GUT_GENOME003569	Firmicutes_A	Clostridia	Peptostreptococcales	Peptostreptococcaceae	Peptostreptococcus	Peptostreptococcus anaerobius	SRR12567286	SAMN15961052	SRX9055333	Small intestine	SRP279656	Jejunum	0.00217748
HRGM_Genome_2144	GUT_GENOME000094	Firmicutes	Bacilli	Lactobacillales	Streptococcaceae	Streptococcus	Streptococcus parasanguinis	SRR12567286	SAMN15961052	SRX9055338	Small intestine	SRP279656	Jejunum	0.00552744
HRGM_Genome_2145	GUT_GENOME140314	Firmicutes	Bacilli	Lactobacillales	Streptococcaceae	Streptococcus	Streptococcus sp000479315	SRR12567286	SAMN15961052	SRX9055340	Small intestine	SRP279656	Jejunum	0.00316724
HRGM_Genome_2146	GUT_GENOME001139	Firmicutes	Bacilli	Lactobacillales	Streptococcaceae	Streptococcus	Streptococcus parasanguinis_B	SRR12567286	SAMN15961052	SRX9055344	Small intestine	SRP279656	Jejunum	0.0429455
HRGM_Genome_2185	KIJ_genome_2661	Proteobacteria	Gammaproteobacteria	Enterobacterales	Pasteurellaceae	Haemophilus_D	Haemophilus_D parainfluenzae_K	SRR12567286	SAMN15961052	SRX9055349	Small intestine	SRP279656	Jejunum	0.0375298
HRGM_Genome_2192	KIJ_genome_24006	Proteobacteria	Gammaproteobacteria	Enterobacterales	Pasteurellaceae	Haemophilus_D		SRR12567286	SAMN15961052	SRX9055351	Small intestine	SRP279656	Jejunum	0.00284747
HRGM_Genome_2198	GUT_GENOME177056	Proteobacteria	Gammaproteobacteria	Enterobacterales	Pasteurellaceae	Haemophilus_D	Haemophilus_D pittmaniae	SRR12567286	SAMN15961052	SRX9055352	Small intestine	SRP279656	Jejunum	0.00148718
HRGM_Genome_2264	GUT_GENOME001806	Firmicutes	Bacilli	Lactobacillales	Streptococcaceae	Streptococcus	Streptococcus mutans	SRR12567286	SAMN15961052	SRX9055353	Small intestine	SRP279656	Jejunum	0.00277641
HRGM_Genome_2265	KIJ_genome_13087	Firmicutes_A	Clostridia	Lachnospirales	Lachnospiraceae	CAG-81	CAG-81 sp900066535	SRR12567286	SAMN15961052	SRX9055358	Small intestine	SRP279656	Jejunum	0.00401488
HRGM_Genome_2949	GUT_GENOME000568	Actinobacteriota	Actinobacteria	Actinomycetales	Actinomycetaceae	Actinomyces	Actinomyces sp900323545	SRR12567286	SAMN15961052	SRX9055374	Small intestine	SRP279656	Jejunum	0.00170544
HRGM_Genome_2970	GUT_GENOME178960	Actinobacteriota	Coriobacteriia	Coriobacteriales	Atopobiaceae	Lancefieldella	Lancefieldella parvula	SRR12567286	SAMN15961052	SRX9055380	Small intestine	SRP279656	Jejunum	0.0021724
HRGM_Genome_3447	GUT_GENOME258044	Firmicutes_C	Negativicutes	Veillonellales	Dialisteraceae	Dialister	Dialister invisus	SRR12567286	SAMN15961052	SRX9055392	Small intestine	SRP279656	Jejunum	0.00229929
HRGM_Genome_3660	GUT_GENOME000941	Firmicutes	Bacilli	Erysipelotrichales	Erysipelotrichaceae	Solobacterium	Solobacterium moorei	SRR12567286	SAMN15961052	SRX9055398	Small intestine	SRP279656	Jejunum	0.0123847
HRGM_Genome_3710	KIJ_genome_19297	Actinobacteriota	Actinobacteria	Actinomycetales	Bifidobacteriaceae	Alloscardovia	Alloscardovia omnicolens	SRR12567286	SAMN15961052	SRX9055398	Small intestine	SRP279656	Jejunum	0.00116234
HRGM_Genome_3935	GUT_GENOME173058	Firmicutes	Bacilli	Lactobacillales	Aerococcaceae	Granulicatella	Granulicatella maltaromaticum	SRR12567286	SAMN15961052	SRX9055404	Small intestine	SRP279656	Jejunum	0.0270434
HRGM_Genome_5035	GUT_GENOME232084	Firmicutes_C	Negativicutes	Veillonellales	Veillonellaceae	F0422		SRR12567286	SAMN15961052	SRX9055408	Small intestine	SRP279656	Jejunum	0.00119787
HRGM_Genome_5129	GUT_GENOME000700	Firmicutes_A	Clostridia	Lachnospirales	Lachnospiraceae	Hungatella		SRR12567286	SAMN15961052	SRX9055410	Small intestine	SRP279656	Jejunum	0.00106082
HRGM_Genome_5210	GUT_GENOME232336	Firmicutes_C	Negativicutes	Veillonellales	Veillonellaceae	Veillonella		SRR12567286	SAMN15961052	SRX9055412	Small intestine	SRP279656	Jejunum	0.00163438
HRGM_Genome_0299	GUT_GENOME096378	Actinobacteriota	Actinobacteria	Actinomycetales	Actinomycetaceae	Pauljensenia	Pauljensenia sp000411415	SRR12567285	SAMN15961053	SRX9055271	Small intestine	SRP279656	Jejunum	0.00194356
HRGM_Genome_0312	GUT_GENOME096380	Firmicutes	Bacilli	Lactobacillales	Streptococcaceae	Streptococcus	Streptococcus sp000411475	SRR12567285	SAMN15961053	SRX9055272	Small intestine	SRP279656	Jejunum	0.0522185
HRGM_Genome_0313	GUT_GENOME096569	Firmicutes	Bacilli	Lactobacillales	Streptococcaceae	Streptococcus	Streptococcus timonensis	SRR12567285	SAMN15961053	SRX9055273	Small intestine	SRP279656	Jejunum	0.108346
HRGM_Genome_0337	KIJ_genome_18113	Firmicutes_C	Negativicutes	Veillonellales	Veillonellaceae	Veillonella	Veillonella parvula	SRR12567285	SAMN15961053	SRX9055277	Small intestine	SRP279656	Jejunum	0.391042
HRGM_Genome_0345	GUT_GENOME212278	Firmicutes_C	Negativicutes	Veillonellales	Veillonellaceae	Veillonella	Veillonella dispar	SRR12567285	SAMN15961053	SRX9055279	Small intestine	SRP279656	Jejunum	0.00612061
HRGM_Genome_0347	GUT_GENOME156224	Firmicutes_C	Negativicutes	Veillonellales	Veillonellaceae	Veillonella	Veillonella parvula	SRR12567285	SAMN15961053	SRX9055282	Small intestine	SRP279656	Jejunum	0.0192423
HRGM_Genome_0368	GUT_GENOME000566	Actinobacteriota	Actinobacteria	Propionibacteriales	Propionibacteriaceae	Cutibacterium	Cutibacterium acnes	SRR12567285	SAMN15961053	SRX9055282	Small intestine	SRP279656	Jejunum	0.00507903
HRGM_Genome_0390	GUT_GENOME096566	Fusobacteriota	Fusobacteriia	Fusobacteriales	Fusobacteriaceae	Fusobacterium	Fusobacterium massiliense	SRR12567285	SAMN15961053	SRX9055283	Small intestine	SRP279656	Jejunum	0.00142814
HRGM_Genome_1064	GUT_GENOME096468	Proteobacteria	Gammaproteobacteria	Pseudomonadales	Pseudomonadaceae	Pseudomonas_E	Pseudomonas_E massiliensis	SRR12567285	SAMN15961053	SRX9055285	Small intestine	SRP279656	Jejunum	0.0027489
HRGM_Genome_1519	GUT_GENOME231812	Proteobacteria	Gammaproteobacteria	Burkholderiales	Neisseriaceae	Neisseria	Neisseria subflava_B	SRR12567285	SAMN15961053	SRX9055302	Small intestine	SRP279656	Jejunum	0.00607766
HRGM_Genome_1533	GUT_GENOME096221	Proteobacteria	Gammaproteobacteria	Burkholderiales	Burkholderiaceae	Ralstonia	Ralstonia pickettii	SRR12567285	SAMN15961053	SRX9055302	Small intestine	SRP279656	Jejunum	0.00354351
HRGM_Genome_1580	GUT_GENOME143383	Proteobacteria	Gammaproteobacteria	Pseudomonadales	Pseudomonadaceae	Pseudomonas	Pseudomonas aeruginosa	SRR12567285	SAMN15961053	SRX9055305	Small intestine	SRP279656	Jejunum	0.222318
HRGM_Genome_1656	GUT_GENOME142588	Firmicutes	Bacilli	Bacillales	Bacillaceae_A	Bacillus_BE	Bacillus_BE massilionigeriensis	SRR12567285	SAMN15961053	SRX9055307	Small intestine	SRP279656	Jejunum	0.0347157
HRGM_Genome_1701	GUT_GENOME142625	Firmicutes_A	Clostridia	Lachnospirales	Lachnospiraceae	Lachnoclostridium_A	Lachnoclostridium_A edouardi	SRR12567285	SAMN15961053	SRX9055308	Small intestine	SRP279656	Jejunum	0.00221201
HRGM_Genome_1874	GUT_GENOME231661	Firmicutes_A	Clostridia	Lachnospirales	Lachnospiraceae	Lachnoanaerobaculum	Lachnoanaerobaculum sp000296385	SRR12567285	SAMN15961053	SRX9055319	Small intestine	SRP279656	Jejunum	0.0498991
HRGM_Genome_1925	GUT_GENOME147796	Firmicutes	Bacilli	Staphylococcales	Staphylococcaceae	Staphylococcus	Staphylococcus argenteus	SRR12567285	SAMN15961053	SRX9055321	Small intestine	SRP279656	Jejunum	0.00402672
HRGM_Genome_2028	GUT_GENOME141734	Firmicutes	Bacilli	Bacillales	Bacillaceae	Bacillus	Bacillus licheniformis	SRR12567285	SAMN15961053	SRX9055325	Small intestine	SRP279656	Jejunum	0.00590585
HRGM_Genome_2080	GUT_GENOME140340	Firmicutes	Bacilli	Lactobacillales	Streptococcaceae	Streptococcus	Streptococcus vestibularis	SRR12567285	SAMN15961053	SRX9055330	Small intestine	SRP279656	Jejunum	0.00833262
HRGM_Genome_2144	GUT_GENOME000094	Firmicutes	Bacilli	Lactobacillales	Streptococcaceae	Streptococcus	Streptococcus parasanguinis	SRR12567285	SAMN15961053	SRX9055337	Small intestine	SRP279656	Jejunum	0.0125097
HRGM_Genome_2145	GUT_GENOME140314	Firmicutes	Bacilli	Lactobacillales	Streptococcaceae	Streptococcus	Streptococcus sp000479315	SRR12567285	SAMN15961053	SRX9055340	Small intestine	SRP279656	Jejunum	0.00880509
HRGM_Genome_2265	KIJ_genome_13087	Firmicutes_A	Clostridia	Lachnospirales	Lachnospiraceae	CAG-81	CAG-81 sp900066535	SRR12567285	SAMN15961053	SRX9055358	Small intestine	SRP279656	Jejunum	0.00982519
HRGM_Genome_2941	GUT_GENOME001355	Firmicutes	Bacilli	Lactobacillales	Streptococcaceae	Lactococcus	Lactococcus lactis	SRR12567285	SAMN15961053	SRX9055373	Small intestine	SRP279656	Jejunum	0.00165364
HRGM_Genome_2949	GUT_GENOME000568	Actinobacteriota	Actinobacteria	Actinomycetales	Actinomycetaceae	Actinomyces	Actinomyces sp900323545	SRR12567285	SAMN15961053	SRX9055374	Small intestine	SRP279656	Jejunum	0.00302809
HRGM_Genome_2970	GUT_GENOME178960	Actinobacteriota	Coriobacteriia	Coriobacteriales	Atopobiaceae	Lancefieldella	Lancefieldella parvula	SRR12567285	SAMN15961053	SRX9055380	Small intestine	SRP279656	Jejunum	0.00234086
HRGM_Genome_3935	GUT_GENOME173058	Firmicutes	Bacilli	Lactobacillales	Aerococcaceae	Granulicatella	Granulicatella maltaromaticum	SRR12567285	SAMN15961053	SRX9055404	Small intestine	SRP279656	Jejunum	0.0203483
HRGM_Genome_4063	GUT_GENOME257679	Proteobacteria	Gammaproteobacteria	Burkholderiales	Burkholderiaceae	Comamonas	Comamonas kerstersii	SRR12567285	SAMN15961053	SRX9055406	Small intestine	SRP279656	Jejunum	0.0102654
HRGM_Genome_4094	GUT_GENOME140047	Firmicutes_A	Clostridia	Tissierellales	Helcococcaceae	Anaerococcus	Anaerococcus sp002359915	SRR12567285	SAMN15961053	SRX9055406	Small intestine	SRP279656	Jejunum	0.00212611
HRGM_Genome_5060	GUT_GENOME194589	Firmicutes_A	Clostridia	Lachnospirales	Lachnospiraceae	Oribacterium	Oribacterium sinus	SRR12567285	SAMN15961053	SRX9055409	Small intestine	SRP279656	Jejunum	0.00117043
HRGM_Genome_0045	GUT_GENOME144544	Proteobacteria	Gammaproteobacteria	Enterobacterales	Enterobacteriaceae	Escherichia	Escherichia coli_D	SRR12567284	SAMN15961054	SRX9055249	Small intestine	SRP279656	Jejunum	0.00723535
HRGM_Genome_0055	GUT_GENOME147598	Proteobacteria	Gammaproteobacteria	Enterobacterales	Enterobacteriaceae	Klebsiella	Klebsiella pneumoniae	SRR12567284	SAMN15961054	SRX9055254	Small intestine	SRP279656	Jejunum	0.0200187
HRGM_Genome_0167	KIJ_genome_17899	Firmicutes_A	Clostridia	Tissierellales	Helcococcaceae	Parvimonas	Parvimonas micra	SRR12567284	SAMN15961054	SRX9055262	Small intestine	SRP279656	Jejunum	0.0154831
HRGM_Genome_0173	GUT_GENOME096281	Actinobacteriota	Actinobacteria	Actinomycetales	Actinomycetaceae	Pauljensenia	Pauljensenia sp000308055	SRR12567284	SAMN15961054	SRX9055264	Small intestine	SRP279656	Jejunum	0.00217336
HRGM_Genome_0299	GUT_GENOME096378	Actinobacteriota	Actinobacteria	Actinomycetales	Actinomycetaceae	Pauljensenia	Pauljensenia sp000411415	SRR12567284	SAMN15961054	SRX9055271	Small intestine	SRP279656	Jejunum	0.0227206
HRGM_Genome_0312	GUT_GENOME096380	Firmicutes	Bacilli	Lactobacillales	Streptococcaceae	Streptococcus	Streptococcus sp000411475	SRR12567284	SAMN15961054	SRX9055272	Small intestine	SRP279656	Jejunum	0.00534002
HRGM_Genome_0313	GUT_GENOME096569	Firmicutes	Bacilli	Lactobacillales	Streptococcaceae	Streptococcus	Streptococcus timonensis	SRR12567284	SAMN15961054	SRX9055273	Small intestine	SRP279656	Jejunum	0.276304
HRGM_Genome_0336	GUT_GENOME096383	Firmicutes_C	Negativicutes	Veillonellales	Veillonellaceae	Veillonella	Veillonella atypica	SRR12567284	SAMN15961054	SRX9055275	Small intestine	SRP279656	Jejunum	0.0120023
HRGM_Genome_0337	KIJ_genome_18113	Firmicutes_C	Negativicutes	Veillonellales	Veillonellaceae	Veillonella	Veillonella parvula	SRR12567284	SAMN15961054	SRX9055277	Small intestine	SRP279656	Jejunum	0.0447577
HRGM_Genome_0345	GUT_GENOME212278	Firmicutes_C	Negativicutes	Veillonellales	Veillonellaceae	Veillonella	Veillonella dispar	SRR12567284	SAMN15961054	SRX9055279	Small intestine	SRP279656	Jejunum	0.0172808
HRGM_Genome_0347	GUT_GENOME156224	Firmicutes_C	Negativicutes	Veillonellales	Veillonellaceae	Veillonella	Veillonella parvula	SRR12567284	SAMN15961054	SRX9055282	Small intestine	SRP279656	Jejunum	0.00650099
HRGM_Genome_0389	GUT_GENOME096420	Fusobacteriota	Fusobacteriia	Fusobacteriales	Fusobacteriaceae	Fusobacterium	Fusobacterium polymorphum	SRR12567284	SAMN15961054	SRX9055283	Small intestine	SRP279656	Jejunum	0.00562018
HRGM_Genome_0391	GUT_GENOME096028	Fusobacteriota	Fusobacteriia	Fusobacteriales	Fusobacteriaceae	Fusobacterium	Fusobacterium periodonticum_D	SRR12567284	SAMN15961054	SRX9055284	Small intestine	SRP279656	Jejunum	0.0527486
HRGM_Genome_0392	GUT_GENOME096031	Fusobacteriota	Fusobacteriia	Fusobacteriales	Fusobacteriaceae	Fusobacterium	Fusobacterium animalis	SRR12567284	SAMN15961054	SRX9055284	Small intestine	SRP279656	Jejunum	0.0854361
HRGM_Genome_0393	GUT_GENOME096084	Fusobacteriota	Fusobacteriia	Fusobacteriales	Fusobacteriaceae	Fusobacterium	Fusobacterium vincentii	SRR12567284	SAMN15961054	SRX9055285	Small intestine	SRP279656	Jejunum	0.0516747
HRGM_Genome_1056	GUT_GENOME001519	Firmicutes	Bacilli	Lactobacillales	Streptococcaceae	Streptococcus	Streptococcus pasteurianus	SRR12567284	SAMN15961054	SRX9055285	Small intestine	SRP279656	Jejunum	0.00181043
HRGM_Genome_1093	GUT_GENOME143483	Actinobacteriota	Actinobacteria	Actinomycetales	Bifidobacteriaceae	Bifidobacterium	Bifidobacterium breve	SRR12567284	SAMN15961054	SRX9055286	Small intestine	SRP279656	Jejunum	0.00147721
HRGM_Genome_1201	GUT_GENOME095991	Bacteroidota	Bacteroidia	Bacteroidales	Bacteroidaceae	Bacteroides	Bacteroides eggerthii	SRR12567284	SAMN15961054	SRX9055288	Small intestine	SRP279656	Jejunum	0.0252356
HRGM_Genome_1452	GUT_GENOME096172	Firmicutes	Bacilli	Lactobacillales	Streptococcaceae	Streptococcus	Streptococcus anginosus	SRR12567284	SAMN15961054	SRX9055299	Small intestine	SRP279656	Jejunum	0.00428942
HRGM_Genome_1515	GUT_GENOME096213	Proteobacteria	Gammaproteobacteria	Burkholderiales	Neisseriaceae	Neisseria	Neisseria macacae	SRR12567284	SAMN15961054	SRX9055301	Small intestine	SRP279656	Jejunum	0.00654132
HRGM_Genome_1519	GUT_GENOME231812	Proteobacteria	Gammaproteobacteria	Burkholderiales	Neisseriaceae	Neisseria	Neisseria subflava_B	SRR12567284	SAMN15961054	SRX9055302	Small intestine	SRP279656	Jejunum	0.0400565
HRGM_Genome_1701	GUT_GENOME142625	Firmicutes_A	Clostridia	Lachnospirales	Lachnospiraceae	Lachnoclostridium_A	Lachnoclostridium_A edouardi	SRR12567284	SAMN15961054	SRX9055308	Small intestine	SRP279656	Jejunum	0.0116564
HRGM_Genome_1785	KIJ_genome_20558	Actinobacteriota	Actinobacteria	Actinomycetales	Micrococcaceae	Rothia	Rothia mucilaginosa_A	SRR12567284	SAMN15961054	SRX9055313	Small intestine	SRP279656	Jejunum	0.0387449
HRGM_Genome_1796	GUT_GENOME095186	Actinobacteriota	Actinobacteria	Actinomycetales	Micrococcaceae	Rothia		SRR12567284	SAMN15961054	SRX9055314	Small intestine	SRP279656	Jejunum	0.0414064
HRGM_Genome_1874	GUT_GENOME231661	Firmicutes_A	Clostridia	Lachnospirales	Lachnospiraceae	Lachnoanaerobaculum	Lachnoanaerobaculum sp000296385	SRR12567284	SAMN15961054	SRX9055319	Small intestine	SRP279656	Jejunum	0.00387767
HRGM_Genome_2043	GUT_GENOME142391	Firmicutes_A	Clostridia	Clostridiales	Clostridiaceae	Clostridium_P	Clostridium_P perfringens	SRR12567284	SAMN15961054	SRX9055325	Small intestine	SRP279656	Jejunum	0.00143051
HRGM_Genome_2080	GUT_GENOME140340	Firmicutes	Bacilli	Lactobacillales	Streptococcaceae	Streptococcus	Streptococcus vestibularis	SRR12567284	SAMN15961054	SRX9055330	Small intestine	SRP279656	Jejunum	0.00341711
HRGM_Genome_2097	GUT_GENOME003569	Firmicutes_A	Clostridia	Peptostreptococcales	Peptostreptococcaceae	Peptostreptococcus	Peptostreptococcus anaerobius	SRR12567284	SAMN15961054	SRX9055333	Small intestine	SRP279656	Jejunum	0.001959
HRGM_Genome_2144	GUT_GENOME000094	Firmicutes	Bacilli	Lactobacillales	Streptococcaceae	Streptococcus	Streptococcus parasanguinis	SRR12567284	SAMN15961054	SRX9055337	Small intestine	SRP279656	Jejunum	0.00323458
HRGM_Genome_2145	GUT_GENOME140314	Firmicutes	Bacilli	Lactobacillales	Streptococcaceae	Streptococcus	Streptococcus sp000479315	SRR12567284	SAMN15961054	SRX9055340	Small intestine	SRP279656	Jejunum	0.00675568
HRGM_Genome_2146	GUT_GENOME001139	Firmicutes	Bacilli	Lactobacillales	Streptococcaceae	Streptococcus	Streptococcus parasanguinis_B	SRR12567284	SAMN15961054	SRX9055344	Small intestine	SRP279656	Jejunum	0.00954243
HRGM_Genome_2185	KIJ_genome_2661	Proteobacteria	Gammaproteobacteria	Enterobacterales	Pasteurellaceae	Haemophilus_D	Haemophilus_D parainfluenzae_K	SRR12567284	SAMN15961054	SRX9055349	Small intestine	SRP279656	Jejunum	0.0439003
HRGM_Genome_2192	KIJ_genome_24006	Proteobacteria	Gammaproteobacteria	Enterobacterales	Pasteurellaceae	Haemophilus_D		SRR12567284	SAMN15961054	SRX9055351	Small intestine	SRP279656	Jejunum	0.0219331
HRGM_Genome_2198	GUT_GENOME177056	Proteobacteria	Gammaproteobacteria	Enterobacterales	Pasteurellaceae	Haemophilus_D	Haemophilus_D pittmaniae	SRR12567284	SAMN15961054	SRX9055352	Small intestine	SRP279656	Jejunum	0.00700188
HRGM_Genome_2265	KIJ_genome_13087	Firmicutes_A	Clostridia	Lachnospirales	Lachnospiraceae	CAG-81	CAG-81 sp900066535	SRR12567284	SAMN15961054	SRX9055358	Small intestine	SRP279656	Jejunum	0.0224149
HRGM_Genome_2949	GUT_GENOME000568	Actinobacteriota	Actinobacteria	Actinomycetales	Actinomycetaceae	Actinomyces	Actinomyces sp900323545	SRR12567284	SAMN15961054	SRX9055373	Small intestine	SRP279656	Jejunum	0.00500892
HRGM_Genome_2970	GUT_GENOME178960	Actinobacteriota	Coriobacteriia	Coriobacteriales	Atopobiaceae	Lancefieldella	Lancefieldella parvula	SRR12567284	SAMN15961054	SRX9055380	Small intestine	SRP279656	Jejunum	0.00807159
HRGM_Genome_3660	GUT_GENOME000941	Firmicutes	Bacilli	Erysipelotrichales	Erysipelotrichaceae	Solobacterium	Solobacterium moorei	SRR12567284	SAMN15961054	SRX9055398	Small intestine	SRP279656	Jejunum	0.0174315
HRGM_Genome_3935	GUT_GENOME173058	Firmicutes	Bacilli	Lactobacillales	Aerococcaceae	Granulicatella	Granulicatella maltaromaticum	SRR12567284	SAMN15961054	SRX9055404	Small intestine	SRP279656	Jejunum	0.0362128
HRGM_Genome_5035	GUT_GENOME232084	Firmicutes_C	Negativicutes	Veillonellales	Veillonellaceae	F0422		SRR12567284	SAMN15961054	SRX9055408	Small intestine	SRP279656	Jejunum	0.0013626
HRGM_Genome_5060	GUT_GENOME194589	Firmicutes_A	Clostridia	Lachnospirales	Lachnospiraceae	Oribacterium	Oribacterium sinus	SRR12567284	SAMN15961054	SRX9055409	Small intestine	SRP279656	Jejunum	0.00300323
HRGM_Genome_5205	GUT_GENOME231391	Firmicutes_A	Clostridia	Lachnospirales	Lachnospiraceae			SRR12567284	SAMN15961054	SRX9055411	Small intestine	SRP279656	Jejunum	0.00264879
HRGM_Genome_0002	GUT_GENOME096240	Bacteroidota	Bacteroidia	Bacteroidales	Coprobacteraceae	Coprobacter	Coprobacter fastidiosus	SRR12567283	SAMN15961055	SRX9055246	Large intestine	SRP279656	Stool	0.00375413
HRGM_Genome_0045	GUT_GENOME144544	Proteobacteria	Gammaproteobacteria	Enterobacterales	Enterobacteriaceae	Escherichia	Escherichia coli_D	SRR12567283	SAMN15961055	SRX9055249	Large intestine	SRP279656	Stool	0.286877
HRGM_Genome_0055	GUT_GENOME147598	Proteobacteria	Gammaproteobacteria	Enterobacterales	Enterobacteriaceae	Klebsiella	Klebsiella pneumoniae	SRR12567283	SAMN15961055	SRX9055254	Large intestine	SRP279656	Stool	0.0249094
HRGM_Genome_0105	GUT_GENOME095967	Firmicutes_A	Clostridia	Oscillospirales	Ruminococcaceae	Faecalibacterium	Faecalibacterium prausnitzii_K	SRR12567283	SAMN15961055	SRX9055257	Large intestine	SRP279656	Stool	0.0493031
HRGM_Genome_0108	GUT_GENOME147678	Firmicutes_A	Clostridia	Oscillospirales	Ruminococcaceae	Faecalibacterium	Faecalibacterium prausnitzii_G	SRR12567283	SAMN15961055	SRX9055258	Large intestine	SRP279656	Stool	0.0496254
HRGM_Genome_0123	KIJ_genome_17563	Firmicutes_A	Clostridia	Oscillospirales	Ruminococcaceae	Faecalibacterium	Faecalibacterium prausnitzii_C	SRR12567283	SAMN15961055	SRX9055259	Large intestine	SRP279656	Stool	0.0882945
HRGM_Genome_0126	GUT_GENOME139147	Firmicutes_A	Clostridia	Oscillospirales	Ruminococcaceae	Faecalibacterium		SRR12567283	SAMN15961055	SRX9055260	Large intestine	SRP279656	Stool	0.00409248
HRGM_Genome_0170	KIJ_genome_11473	Proteobacteria	Gammaproteobacteria	Burkholderiales	Burkholderiaceae	Sutterella	Sutterella wadsworthensis_A	SRR12567283	SAMN15961055	SRX9055262	Large intestine	SRP279656	Stool	0.00965117
HRGM_Genome_0235	GUT_GENOME143232	Bacteroidota	Bacteroidia	Bacteroidales	Bacteroidaceae	Bacteroides	Bacteroides cellulosilyticus	SRR12567283	SAMN15961055	SRX9055267	Large intestine	SRP279656	Stool	0.00167566
HRGM_Genome_0284	GUT_GENOME096210	Firmicutes_A	Clostridia	Lachnospirales	Lachnospiraceae	Faecalicatena	Faecalicatena gnavus	SRR12567283	SAMN15961055	SRX9055269	Large intestine	SRP279656	Stool	0.00473697
HRGM_Genome_1213	GUT_GENOME239662	Bacteroidota	Bacteroidia	Bacteroidales	Bacteroidaceae	Bacteroides	Bacteroides stercoris	SRR12567283	SAMN15961055	SRX9055289	Large intestine	SRP279656	Stool	0.0149682
HRGM_Genome_1216	GUT_GENOME096538	Firmicutes_A	Clostridia	Lachnospirales	Lachnospiraceae	Clostridium_M	Clostridium_M sp001517625	SRR12567283	SAMN15961055	SRX9055290	Large intestine	SRP279656	Stool	0.00136953
HRGM_Genome_1338	GUT_GENOME096067	Firmicutes_A	Clostridia	Lachnospirales	Lachnospiraceae	Blautia_A	Blautia_A wexlerae	SRR12567283	SAMN15961055	SRX9055291	Large intestine	SRP279656	Stool	0.00116007
HRGM_Genome_1549	GUT_GENOME001689	Firmicutes_A	Clostridia	Lachnospirales	Lachnospiraceae	Eubacterium_E	Eubacterium_E hallii	SRR12567283	SAMN15961055	SRX9055304	Large intestine	SRP279656	Stool	0.00104729
HRGM_Genome_1567	KIJ_genome_1512	Firmicutes_A	Clostridia	Lachnospirales	Lachnospiraceae	Lachnospira	Lachnospira eligens_B	SRR12567283	SAMN15961055	SRX9055304	Large intestine	SRP279656	Stool	0.00322243
HRGM_Genome_1570	GUT_GENOME151978	Firmicutes_A	Clostridia	Lachnospirales	Lachnospiraceae	Lachnospira	Lachnospira sp000436475	SRR12567283	SAMN15961055	SRX9055304	Large intestine	SRP279656	Stool	0.00220736
HRGM_Genome_1595	KIJ_genome_26158	Firmicutes_A	Clostridia	Lachnospirales	Lachnospiraceae	Roseburia	Roseburia inulinivorans	SRR12567283	SAMN15961055	SRX9055306	Large intestine	SRP279656	Stool	0.00309353
HRGM_Genome_1596	GUT_GENOME001506	Firmicutes_A	Clostridia	Lachnospirales	Lachnospiraceae	Roseburia		SRR12567283	SAMN15961055	SRX9055306	Large intestine	SRP279656	Stool	0.00209458
HRGM_Genome_1735	GUT_GENOME143157	Firmicutes_A	Clostridia	Lachnospirales	Lachnospiraceae	Clostridium_Q	Clostridium_Q sp003024715	SRR12567283	SAMN15961055	SRX9055310	Large intestine	SRP279656	Stool	0.0114074
HRGM_Genome_1783	GUT_GENOME103694	Firmicutes_A	Clostridia	Lachnospirales	Lachnospiraceae	Hungatella_A	Hungatella_A hathewayi	SRR12567283	SAMN15961055	SRX9055312	Large intestine	SRP279656	Stool	0.0029163
HRGM_Genome_1807	KIJ_genome_18291	Bacteroidota	Bacteroidia	Bacteroidales	Bacteroidaceae	Bacteroides_B	Bacteroides_B vulgatus	SRR12567283	SAMN15961055	SRX9055316	Large intestine	SRP279656	Stool	0.067816
HRGM_Genome_1867	GUT_GENOME145985	Firmicutes_A	Clostridia	Lachnospirales	Lachnospiraceae	Roseburia	Roseburia hominis	SRR12567283	SAMN15961055	SRX9055319	Large intestine	SRP279656	Stool	0.00135342
HRGM_Genome_1877	GUT_GENOME147152	Proteobacteria	Gammaproteobacteria	Enterobacterales	Aeromonadaceae	Aeromonas	Aeromonas veronii	SRR12567283	SAMN15961055	SRX9055320	Large intestine	SRP279656	Stool	0.00296463
HRGM_Genome_1951	KIJ_genome_8197	Firmicutes_A	Clostridia	Oscillospirales	Ruminococcaceae	Ruminococcus_D	Ruminococcus_D bicirculans	SRR12567283	SAMN15961055	SRX9055322	Large intestine	SRP279656	Stool	0.0029163
HRGM_Genome_2266	GUT_GENOME001401	Firmicutes_A	Clostridia	Lachnospirales	Lachnospiraceae	CAG-81	CAG-81 sp900066785	SRR12567283	SAMN15961055	SRX9055358	Large intestine	SRP279656	Stool	0.00692822
HRGM_Genome_2278	GUT_GENOME239728	Firmicutes_A	Clostridia	Lachnospirales	Lachnospiraceae	Agathobacter	Agathobacter faecis	SRR12567283	SAMN15961055	SRX9055359	Large intestine	SRP279656	Stool	0.0426005
HRGM_Genome_2400	KIJ_genome_3113	Bacteroidota	Bacteroidia	Bacteroidales	Bacteroidaceae	Prevotella	Prevotella sp000434975	SRR12567283	SAMN15961055	SRX9055361	Large intestine	SRP279656	Stool	0.138854
HRGM_Genome_2517	GUT_GENOME000518	Firmicutes_A	Clostridia	Oscillospirales	Oscillospiraceae	Flavonifractor	Flavonifractor plautii	SRR12567283	SAMN15961055	SRX9055363	Large intestine	SRP279656	Stool	0.00201402
HRGM_Genome_2564	KIJ_genome_24717	Bacteroidota	Bacteroidia	Bacteroidales	Bacteroidaceae	Prevotella	Prevotella copri	SRR12567283	SAMN15961055	SRX9055363	Large intestine	SRP279656	Stool	0.00169177
HRGM_Genome_2573	GUT_GENOME239747	Bacteroidota	Bacteroidia	Bacteroidales	Bacteroidaceae	Prevotella	Prevotella copri_A	SRR12567283	SAMN15961055	SRX9055363	Large intestine	SRP279656	Stool	0.06092
HRGM_Genome_2589	GUT_GENOME126659	Bacteroidota	Bacteroidia	Bacteroidales	Bacteroidaceae	Prevotella		SRR12567283	SAMN15961055	SRX9055364	Large intestine	SRP279656	Stool	0.0755982
HRGM_Genome_2608	GUT_GENOME103557	Firmicutes_A	Clostridia	Lachnospirales	Lachnospiraceae	Dorea	Dorea sp000433535	SRR12567283	SAMN15961055	SRX9055364	Large intestine	SRP279656	Stool	0.00233626
HRGM_Genome_2860	GUT_GENOME140268	Firmicutes_A	Clostridia	Oscillospirales	Butyricicoccaceae	Agathobaculum		SRR12567283	SAMN15961055	SRX9055371	Large intestine	SRP279656	Stool	0.00125675
HRGM_Genome_2908	GUT_GENOME000266	Firmicutes_A	Clostridia	Oscillospirales	Butyricicoccaceae	Agathobaculum	Agathobaculum sp900291975	SRR12567283	SAMN15961055	SRX9055372	Large intestine	SRP279656	Stool	0.00232015
HRGM_Genome_3212	KIJ_genome_19900	Firmicutes_A	Clostridia	Lachnospirales	Lachnospiraceae	TF01-11	TF01-11 sp003529475	SRR12567283	SAMN15961055	SRX9055386	Large intestine	SRP279656	Stool	0.0013212
HRGM_Genome_3359	GUT_GENOME251083	Firmicutes_A	Clostridia	Oscillospirales	Ruminococcaceae	Gemmiger	Gemmiger sp003476825	SRR12567283	SAMN15961055	SRX9055389	Large intestine	SRP279656	Stool	0.00786272
HRGM_Genome_3568	KIJ_genome_6931	Firmicutes_A	Clostridia	Lachnospirales	Lachnospiraceae	Clostridium_M	Clostridium_M sp000431375	SRR12567283	SAMN15961055	SRX9055395	Large intestine	SRP279656	Stool	0.00356078
HRGM_Genome_0006	GUT_GENOME143096	Campylobacterota	Campylobacteria	Campylobacterales	Campylobacteraceae	Campylobacter_A	Campylobacter_A concisus_B	SRR12567282	SAMN15961056	SRX9055246	Large intestine	SRP279656	Stool	0.00119955
HRGM_Genome_0045	GUT_GENOME144544	Proteobacteria	Gammaproteobacteria	Enterobacterales	Enterobacteriaceae	Escherichia	Escherichia coli_D	SRR12567282	SAMN15961056	SRX9055249	Large intestine	SRP279656	Stool	0.00614943
HRGM_Genome_0105	GUT_GENOME095967	Firmicutes_A	Clostridia	Oscillospirales	Ruminococcaceae	Faecalibacterium	Faecalibacterium prausnitzii_K	SRR12567282	SAMN15961056	SRX9055257	Large intestine	SRP279656	Stool	0.0402195
HRGM_Genome_0108	GUT_GENOME147678	Firmicutes_A	Clostridia	Oscillospirales	Ruminococcaceae	Faecalibacterium	Faecalibacterium prausnitzii_G	SRR12567282	SAMN15961056	SRX9055258	Large intestine	SRP279656	Stool	0.124243
HRGM_Genome_0336	GUT_GENOME096383	Firmicutes_C	Negativicutes	Veillonellales	Veillonellaceae	Veillonella	Veillonella atypica	SRR12567282	SAMN15961056	SRX9055275	Large intestine	SRP279656	Stool	0.00812111
HRGM_Genome_0345	GUT_GENOME212278	Firmicutes_C	Negativicutes	Veillonellales	Veillonellaceae	Veillonella	Veillonella dispar	SRR12567282	SAMN15961056	SRX9055279	Large intestine	SRP279656	Stool	0.0108511
HRGM_Genome_0347	GUT_GENOME156224	Firmicutes_C	Negativicutes	Veillonellales	Veillonellaceae	Veillonella	Veillonella parvula	SRR12567282	SAMN15961056	SRX9055282	Large intestine	SRP279656	Stool	0.00344699
HRGM_Genome_1107	KIJ_genome_16333	Firmicutes_A	Clostridia	Lachnospirales	Lachnospiraceae	Clostridium_M	Clostridium_M bolteae	SRR12567282	SAMN15961056	SRX9055287	Large intestine	SRP279656	Stool	0.015084
HRGM_Genome_1111	GUT_GENOME000980	Firmicutes_A	Clostridia	Lachnospirales	Lachnospiraceae	Clostridium_M		SRR12567282	SAMN15961056	SRX9055287	Large intestine	SRP279656	Stool	0.00157183
HRGM_Genome_1195	KIJ_genome_28853	Firmicutes_A	Clostridia	Oscillospirales	Ruminococcaceae	Fournierella		SRR12567282	SAMN15961056	SRX9055288	Large intestine	SRP279656	Stool	0.00271623
HRGM_Genome_1216	GUT_GENOME096538	Firmicutes_A	Clostridia	Lachnospirales	Lachnospiraceae	Clostridium_M	Clostridium_M sp001517625	SRR12567282	SAMN15961056	SRX9055290	Large intestine	SRP279656	Stool	0.0020682
HRGM_Genome_1338	GUT_GENOME096067	Firmicutes_A	Clostridia	Lachnospirales	Lachnospiraceae	Blautia_A	Blautia_A wexlerae	SRR12567282	SAMN15961056	SRX9055291	Large intestine	SRP279656	Stool	0.00591504
HRGM_Genome_1387	GUT_GENOME096203	Bacteroidota	Bacteroidia	Bacteroidales	Bacteroidaceae	Bacteroides	Bacteroides ovatus	SRR12567282	SAMN15961056	SRX9055295	Large intestine	SRP279656	Stool	0.134364
HRGM_Genome_1492	GUT_GENOME096178	Firmicutes_A	Clostridia	Lachnospirales	Lachnospiraceae	Clostridium_Q	Clostridium_Q symbiosum	SRR12567282	SAMN15961056	SRX9055300	Large intestine	SRP279656	Stool	0.00728005
HRGM_Genome_1549	GUT_GENOME001689	Firmicutes_A	Clostridia	Lachnospirales	Lachnospiraceae	Eubacterium_E	Eubacterium_E hallii	SRR12567282	SAMN15961056	SRX9055304	Large intestine	SRP279656	Stool	0.00344699
HRGM_Genome_1570	GUT_GENOME151978	Firmicutes_A	Clostridia	Lachnospirales	Lachnospiraceae	Lachnospira	Lachnospira sp000436475	SRR12567282	SAMN15961056	SRX9055304	Large intestine	SRP279656	Stool	0.0106995
HRGM_Genome_1596	GUT_GENOME001506	Firmicutes_A	Clostridia	Lachnospirales	Lachnospiraceae	Roseburia		SRR12567282	SAMN15961056	SRX9055306	Large intestine	SRP279656	Stool	0.00266108
HRGM_Genome_1701	GUT_GENOME142625	Firmicutes_A	Clostridia	Lachnospirales	Lachnospiraceae	Lachnoclostridium_A	Lachnoclostridium_A edouardi	SRR12567282	SAMN15961056	SRX9055308	Large intestine	SRP279656	Stool	0.00383306
HRGM_Genome_1783	GUT_GENOME103694	Firmicutes_A	Clostridia	Lachnospirales	Lachnospiraceae	Hungatella_A	Hungatella_A hathewayi	SRR12567282	SAMN15961056	SRX9055312	Large intestine	SRP279656	Stool	0.0125471
HRGM_Genome_1807	KIJ_genome_18291	Bacteroidota	Bacteroidia	Bacteroidales	Bacteroidaceae	Bacteroides_B	Bacteroides_B vulgatus	SRR12567282	SAMN15961056	SRX9055316	Large intestine	SRP279656	Stool	0.343513
HRGM_Genome_1832	GUT_GENOME143522	Firmicutes_A	Clostridia	Oscillospirales	Acutalibacteraceae	Ruminococcus_E	Ruminococcus_E bromii	SRR12567282	SAMN15961056	SRX9055316	Large intestine	SRP279656	Stool	0.012809
HRGM_Genome_1837	KIJ_genome_17296	Firmicutes_A	Clostridia	Oscillospirales	Acutalibacteraceae	Ruminococcus_E	Ruminococcus_E bromii	SRR12567282	SAMN15961056	SRX9055317	Large intestine	SRP279656	Stool	0.0267349
HRGM_Genome_1867	GUT_GENOME145985	Firmicutes_A	Clostridia	Lachnospirales	Lachnospiraceae	Roseburia	Roseburia hominis	SRR12567282	SAMN15961056	SRX9055319	Large intestine	SRP279656	Stool	0.00227501
HRGM_Genome_1891	KIJ_genome_9382	Firmicutes_A	Clostridia	Lachnospirales	Lachnospiraceae	Coprococcus_A	Coprococcus_A catus	SRR12567282	SAMN15961056	SRX9055320	Large intestine	SRP279656	Stool	0.00130986
HRGM_Genome_1947	GUT_GENOME140713	Firmicutes	Bacilli	Lactobacillales	Enterococcaceae	Enterococcus_B	Enterococcus_B faecium_B	SRR12567282	SAMN15961056	SRX9055322	Large intestine	SRP279656	Stool	0.0121334
HRGM_Genome_1951	KIJ_genome_8197	Firmicutes_A	Clostridia	Oscillospirales	Ruminococcaceae	Ruminococcus_D	Ruminococcus_D bicirculans	SRR12567282	SAMN15961056	SRX9055322	Large intestine	SRP279656	Stool	0.00868642
HRGM_Genome_1959	KIJ_genome_28190	Firmicutes_A	Clostridia	Oscillospirales	Oscillospiraceae	CAG-103		SRR12567282	SAMN15961056	SRX9055323	Large intestine	SRP279656	Stool	0.0241565
HRGM_Genome_2043	GUT_GENOME142391	Firmicutes_A	Clostridia	Clostridiales	Clostridiaceae	Clostridium_P	Clostridium_P perfringens	SRR12567282	SAMN15961056	SRX9055325	Large intestine	SRP279656	Stool	0.00493609
HRGM_Genome_2080	GUT_GENOME140340	Firmicutes	Bacilli	Lactobacillales	Streptococcaceae	Streptococcus	Streptococcus vestibularis	SRR12567282	SAMN15961056	SRX9055330	Large intestine	SRP279656	Stool	0.0218953
HRGM_Genome_2085	GUT_GENOME000725	Firmicutes_A	Clostridia	Lachnospirales	Lachnospiraceae	Hungatella	Hungatella hathewayi	SRR12567282	SAMN15961056	SRX9055331	Large intestine	SRP279656	Stool	0.00729384
HRGM_Genome_2086	GUT_GENOME000133	Firmicutes_A	Clostridia	Lachnospirales	Lachnospiraceae	Hungatella	Hungatella effluvii	SRR12567282	SAMN15961056	SRX9055331	Large intestine	SRP279656	Stool	0.00146152
HRGM_Genome_2146	GUT_GENOME001139	Firmicutes	Bacilli	Lactobacillales	Streptococcaceae	Streptococcus	Streptococcus parasanguinis_B	SRR12567282	SAMN15961056	SRX9055344	Large intestine	SRP279656	Stool	0.00592883
HRGM_Genome_2185	KIJ_genome_2661	Proteobacteria	Gammaproteobacteria	Enterobacterales	Pasteurellaceae	Haemophilus_D	Haemophilus_D parainfluenzae_K	SRR12567282	SAMN15961056	SRX9055348	Large intestine	SRP279656	Stool	0.0013788
HRGM_Genome_2192	KIJ_genome_24006	Proteobacteria	Gammaproteobacteria	Enterobacterales	Pasteurellaceae	Haemophilus_D		SRR12567282	SAMN15961056	SRX9055351	Large intestine	SRP279656	Stool	0.00126849
HRGM_Genome_2236	GUT_GENOME159485	Firmicutes_A	Clostridia	Oscillospirales	Oscillospiraceae	CAG-83	CAG-83 sp000435555	SRR12567282	SAMN15961056	SRX9055353	Large intestine	SRP279656	Stool	0.00220607
HRGM_Genome_2278	GUT_GENOME239728	Firmicutes_A	Clostridia	Lachnospirales	Lachnospiraceae	Agathobacter	Agathobacter faecis	SRR12567282	SAMN15961056	SRX9055359	Large intestine	SRP279656	Stool	0.0378204
HRGM_Genome_2517	GUT_GENOME000518	Firmicutes_A	Clostridia	Oscillospirales	Oscillospiraceae	Flavonifractor	Flavonifractor plautii	SRR12567282	SAMN15961056	SRX9055363	Large intestine	SRP279656	Stool	0.00158562
HRGM_Genome_2703	GUT_GENOME000659	Firmicutes_A	Clostridia	Lachnospirales	Lachnospiraceae	CAG-56	CAG-56 sp900066615	SRR12567282	SAMN15961056	SRX9055367	Large intestine	SRP279656	Stool	0.0128366
HRGM_Genome_2717	KIJ_genome_13228	Firmicutes_A	Clostridia	Lachnospirales	Lachnospiraceae	CAG-81	CAG-81 sp000435795	SRR12567282	SAMN15961056	SRX9055367	Large intestine	SRP279656	Stool	0.00182001
HRGM_Genome_2751	KIJ_genome_24065	Firmicutes_A	Clostridia	Oscillospirales	Ruminococcaceae	Ruminococcus_C	Ruminococcus_C sp000980705	SRR12567282	SAMN15961056	SRX9055368	Large intestine	SRP279656	Stool	0.00646656
HRGM_Genome_2814	GUT_GENOME000004	Firmicutes_A	Clostridia	Lachnospirales	Lachnospiraceae	Blautia_A	Blautia_A sp900066165	SRR12567282	SAMN15961056	SRX9055370	Large intestine	SRP279656	Stool	0.00685262
HRGM_Genome_2952	GUT_GENOME000149	Firmicutes_A	Clostridia	Lachnospirales	Lachnospiraceae	Dorea	Dorea longicatena	SRR12567282	SAMN15961056	SRX9055375	Large intestine	SRP279656	Stool	0.00197168
HRGM_Genome_3044	GUT_GENOME105321	Firmicutes_A	Clostridia	Oscillospirales	Acutalibacteraceae	Eubacterium_R	Eubacterium_R sp000434995	SRR12567282	SAMN15961056	SRX9055381	Large intestine	SRP279656	Stool	0.0201442
HRGM_Genome_3212	KIJ_genome_19900	Firmicutes_A	Clostridia	Lachnospirales	Lachnospiraceae	TF01-11	TF01-11 sp003529475	SRR12567282	SAMN15961056	SRX9055386	Large intestine	SRP279656	Stool	0.00648035
HRGM_Genome_3387	GUT_GENOME000732	Firmicutes_A	Clostridia	Lachnospirales	Lachnospiraceae	CAG-45	CAG-45 sp000438375	SRR12567282	SAMN15961056	SRX9055391	Large intestine	SRP279656	Stool	0.00132364
HRGM_Genome_3447	GUT_GENOME258044	Firmicutes_C	Negativicutes	Veillonellales	Dialisteraceae	Dialister	Dialister invisus	SRR12567282	SAMN15961056	SRX9055392	Large intestine	SRP279656	Stool	0.00660444
HRGM_Genome_3625	KIJ_genome_15428	Firmicutes_A	Clostridia	Lachnospirales	Lachnospiraceae			SRR12567282	SAMN15961056	SRX9055395	Large intestine	SRP279656	Stool	0.00292305
HRGM_Genome_3780	GUT_GENOME000198	Firmicutes_C	Negativicutes	Veillonellales	Megasphaeraceae	Megasphaera	Megasphaera sp900066485	SRR12567282	SAMN15961056	SRX9055399	Large intestine	SRP279656	Stool	0.0017235
HRGM_Genome_3816	GUT_GENOME000862	Firmicutes	Bacilli	Lactobacillales	Lactobacillaceae	Lactobacillus_H	Lactobacillus_H fermentum	SRR12567282	SAMN15961056	SRX9055399	Large intestine	SRP279656	Stool	0.00193032
HRGM_Genome_0105	GUT_GENOME095967	Firmicutes_A	Clostridia	Oscillospirales	Ruminococcaceae	Faecalibacterium	Faecalibacterium prausnitzii_K	SRR12567281	SAMN15961057	SRX9055257	Large intestine	SRP279656	Stool	0.0406717
HRGM_Genome_0108	GUT_GENOME147678	Firmicutes_A	Clostridia	Oscillospirales	Ruminococcaceae	Faecalibacterium	Faecalibacterium prausnitzii_G	SRR12567281	SAMN15961057	SRX9055258	Large intestine	SRP279656	Stool	0.087263
HRGM_Genome_0123	KIJ_genome_17563	Firmicutes_A	Clostridia	Oscillospirales	Ruminococcaceae	Faecalibacterium	Faecalibacterium prausnitzii_C	SRR12567281	SAMN15961057	SRX9055259	Large intestine	SRP279656	Stool	0.0577746
HRGM_Genome_0125	GUT_GENOME140078	Firmicutes_A	Clostridia	Oscillospirales	Ruminococcaceae	Faecalibacterium	Faecalibacterium prausnitzii_I	SRR12567281	SAMN15961057	SRX9055259	Large intestine	SRP279656	Stool	0.00163925
HRGM_Genome_0126	GUT_GENOME139147	Firmicutes_A	Clostridia	Oscillospirales	Ruminococcaceae	Faecalibacterium		SRR12567281	SAMN15961057	SRX9055260	Large intestine	SRP279656	Stool	0.0024771
HRGM_Genome_0212	KIJ_genome_10739	Bacteroidota	Bacteroidia	Bacteroidales	Rikenellaceae	Alistipes	Alistipes finegoldii	SRR12567281	SAMN15961057	SRX9055265	Large intestine	SRP279656	Stool	0.00134783
HRGM_Genome_0217	KIJ_genome_22335	Bacteroidota	Bacteroidia	Bacteroidales	Rikenellaceae	Alistipes	Alistipes shahii	SRR12567281	SAMN15961057	SRX9055266	Large intestine	SRP279656	Stool	0.00910697
HRGM_Genome_0230	GUT_GENOME000008	Bacteroidota	Bacteroidia	Bacteroidales	Rikenellaceae	Alistipes	Alistipes shahii	SRR12567281	SAMN15961057	SRX9055266	Large intestine	SRP279656	Stool	0.00362457
HRGM_Genome_0235	GUT_GENOME143232	Bacteroidota	Bacteroidia	Bacteroidales	Bacteroidaceae	Bacteroides	Bacteroides cellulosilyticus	SRR12567281	SAMN15961057	SRX9055267	Large intestine	SRP279656	Stool	0.00324208
HRGM_Genome_1213	GUT_GENOME239662	Bacteroidota	Bacteroidia	Bacteroidales	Bacteroidaceae	Bacteroides	Bacteroides stercoris	SRR12567281	SAMN15961057	SRX9055289	Large intestine	SRP279656	Stool	0.00362457
HRGM_Genome_1338	GUT_GENOME096067	Firmicutes_A	Clostridia	Lachnospirales	Lachnospiraceae	Blautia_A	Blautia_A wexlerae	SRR12567281	SAMN15961057	SRX9055291	Large intestine	SRP279656	Stool	0.00499062
HRGM_Genome_1386	GUT_GENOME096080	Bacteroidota	Bacteroidia	Bacteroidales	Bacteroidaceae	Bacteroides	Bacteroides xylanisolvens	SRR12567281	SAMN15961057	SRX9055295	Large intestine	SRP279656	Stool	0.00542775
HRGM_Genome_1387	GUT_GENOME096203	Bacteroidota	Bacteroidia	Bacteroidales	Bacteroidaceae	Bacteroides	Bacteroides ovatus	SRR12567281	SAMN15961057	SRX9055295	Large intestine	SRP279656	Stool	0.014134
HRGM_Genome_1388	GUT_GENOME147854	Bacteroidota	Bacteroidia	Bacteroidales	Bacteroidaceae	Bacteroides	Bacteroides caccae	SRR12567281	SAMN15961057	SRX9055296	Large intestine	SRP279656	Stool	0.00118391
HRGM_Genome_1425	KIJ_genome_12021	Bacteroidota	Bacteroidia	Bacteroidales	Bacteroidaceae	Bacteroides	Bacteroides uniformis	SRR12567281	SAMN15961057	SRX9055298	Large intestine	SRP279656	Stool	0.0140612
HRGM_Genome_1451	KIJ_genome_26262	Proteobacteria	Gammaproteobacteria	Burkholderiales	Burkholderiaceae	Sutterella	Sutterella wadsworthensis_B	SRR12567281	SAMN15961057	SRX9055299	Large intestine	SRP279656	Stool	0.0161193
HRGM_Genome_1463	KIJ_genome_2895	Bacteroidota	Bacteroidia	Bacteroidales	Bacteroidaceae	Bacteroides_A	Bacteroides_A plebeius_A	SRR12567281	SAMN15961057	SRX9055300	Large intestine	SRP279656	Stool	0.0205453
HRGM_Genome_1549	GUT_GENOME001689	Firmicutes_A	Clostridia	Lachnospirales	Lachnospiraceae	Eubacterium_E	Eubacterium_E hallii	SRR12567281	SAMN15961057	SRX9055304	Large intestine	SRP279656	Stool	0.00118391
HRGM_Genome_1567	KIJ_genome_1512	Firmicutes_A	Clostridia	Lachnospirales	Lachnospiraceae	Lachnospira	Lachnospira eligens_B	SRR12567281	SAMN15961057	SRX9055304	Large intestine	SRP279656	Stool	0.00152997
HRGM_Genome_1595	KIJ_genome_26158	Firmicutes_A	Clostridia	Lachnospirales	Lachnospiraceae	Roseburia	Roseburia inulinivorans	SRR12567281	SAMN15961057	SRX9055306	Large intestine	SRP279656	Stool	0.00120212
HRGM_Genome_1720	GUT_GENOME143131	Bacteroidota	Bacteroidia	Bacteroidales	Tannerellaceae	Parabacteroides	Parabacteroides distasonis	SRR12567281	SAMN15961057	SRX9055309	Large intestine	SRP279656	Stool	0.0107644
HRGM_Genome_1735	GUT_GENOME143157	Firmicutes_A	Clostridia	Lachnospirales	Lachnospiraceae	Clostridium_Q	Clostridium_Q sp003024715	SRR12567281	SAMN15961057	SRX9055310	Large intestine	SRP279656	Stool	0.00735843
HRGM_Genome_1744	GUT_GENOME000192	Bacteroidota	Bacteroidia	Bacteroidales	Tannerellaceae	Parabacteroides	Parabacteroides merdae	SRR12567281	SAMN15961057	SRX9055311	Large intestine	SRP279656	Stool	0.0121669
HRGM_Genome_1783	GUT_GENOME103694	Firmicutes_A	Clostridia	Lachnospirales	Lachnospiraceae	Hungatella_A	Hungatella_A hathewayi	SRR12567281	SAMN15961057	SRX9055312	Large intestine	SRP279656	Stool	0.0182504
HRGM_Genome_1799	GUT_GENOME143505	Bacteroidota	Bacteroidia	Bacteroidales	Bacteroidaceae	Bacteroides_B	Bacteroides_B dorei	SRR12567281	SAMN15961057	SRX9055315	Large intestine	SRP279656	Stool	0.00575561
HRGM_Genome_1807	KIJ_genome_18291	Bacteroidota	Bacteroidia	Bacteroidales	Bacteroidaceae	Bacteroides_B	Bacteroides_B vulgatus	SRR12567281	SAMN15961057	SRX9055316	Large intestine	SRP279656	Stool	0.125039
HRGM_Genome_1809	GUT_GENOME001488	Bacteroidota	Bacteroidia	Bacteroidales	Bacteroidaceae	Bacteroides_B	Bacteroides_B massiliensis	SRR12567281	SAMN15961057	SRX9055316	Large intestine	SRP279656	Stool	0.0240606
HRGM_Genome_1837	KIJ_genome_17296	Firmicutes_A	Clostridia	Oscillospirales	Acutalibacteraceae	Ruminococcus_E	Ruminococcus_E bromii	SRR12567281	SAMN15961057	SRX9055317	Large intestine	SRP279656	Stool	0.00111105
HRGM_Genome_1853	GUT_GENOME143712	Firmicutes_A	Clostridia	Lachnospirales	Lachnospiraceae	Agathobacter	Agathobacter rectale	SRR12567281	SAMN15961057	SRX9055318	Large intestine	SRP279656	Stool	0.00380671
HRGM_Genome_1881	KIJ_genome_5875	Firmicutes	Bacilli	Erysipelotrichales	Erysipelotrichaceae	Holdemanella	Holdemanella biformis	SRR12567281	SAMN15961057	SRX9055320	Large intestine	SRP279656	Stool	0.00655702
HRGM_Genome_1891	KIJ_genome_9382	Firmicutes_A	Clostridia	Lachnospirales	Lachnospiraceae	Coprococcus_A	Coprococcus_A catus	SRR12567281	SAMN15961057	SRX9055320	Large intestine	SRP279656	Stool	0.00107462
HRGM_Genome_1892	KIJ_genome_18988	Firmicutes_A	Clostridia	Lachnospirales	Lachnospiraceae	Anaerostipes	Anaerostipes hadrus	SRR12567281	SAMN15961057	SRX9055321	Large intestine	SRP279656	Stool	0.00111105
HRGM_Genome_1968	KIJ_genome_5491	Firmicutes_A	Clostridia	Oscillospirales	Oscillospiraceae	Oscillibacter	Oscillibacter sp900066435	SRR12567281	SAMN15961057	SRX9055324	Large intestine	SRP279656	Stool	0.00233138
HRGM_Genome_2080	GUT_GENOME140340	Firmicutes	Bacilli	Lactobacillales	Streptococcaceae	Streptococcus	Streptococcus vestibularis	SRR12567281	SAMN15961057	SRX9055330	Large intestine	SRP279656	Stool	0.00253174
HRGM_Genome_2113	KIJ_genome_15903	Firmicutes_A	Clostridia	Oscillospirales	Oscillospiraceae	ER4	ER4 sp000765235	SRR12567281	SAMN15961057	SRX9055335	Large intestine	SRP279656	Stool	0.00852412
HRGM_Genome_2168	GUT_GENOME000109	Firmicutes	Bacilli	Erysipelotrichales	Erysipelatoclostridiaceae	Catenibacterium	Catenibacterium mitsuokai	SRR12567281	SAMN15961057	SRX9055345	Large intestine	SRP279656	Stool	0.00497241
HRGM_Genome_2265	KIJ_genome_13087	Firmicutes_A	Clostridia	Lachnospirales	Lachnospiraceae	CAG-81	CAG-81 sp900066535	SRR12567281	SAMN15961057	SRX9055358	Large intestine	SRP279656	Stool	0.00174854
HRGM_Genome_2266	GUT_GENOME001401	Firmicutes_A	Clostridia	Lachnospirales	Lachnospiraceae	CAG-81	CAG-81 sp900066785	SRR12567281	SAMN15961057	SRX9055358	Large intestine	SRP279656	Stool	0.00289602
HRGM_Genome_2564	KIJ_genome_24717	Bacteroidota	Bacteroidia	Bacteroidales	Bacteroidaceae	Prevotella	Prevotella copri	SRR12567281	SAMN15961057	SRX9055363	Large intestine	SRP279656	Stool	0.0510719
HRGM_Genome_2573	GUT_GENOME239747	Bacteroidota	Bacteroidia	Bacteroidales	Bacteroidaceae	Prevotella	Prevotella copri_A	SRR12567281	SAMN15961057	SRX9055363	Large intestine	SRP279656	Stool	0.348214
HRGM_Genome_2648	GUT_GENOME001239	Firmicutes_A	Clostridia	Lachnospirales	Lachnospiraceae	Eubacterium_G	Eubacterium_G ventriosum	SRR12567281	SAMN15961057	SRX9055365	Large intestine	SRP279656	Stool	0.00111105
HRGM_Genome_2703	GUT_GENOME000659	Firmicutes_A	Clostridia	Lachnospirales	Lachnospiraceae	CAG-56	CAG-56 sp900066615	SRR12567281	SAMN15961057	SRX9055367	Large intestine	SRP279656	Stool	0.00114748
HRGM_Genome_2952	GUT_GENOME000149	Firmicutes_A	Clostridia	Lachnospirales	Lachnospiraceae	Dorea	Dorea longicatena	SRR12567281	SAMN15961057	SRX9055375	Large intestine	SRP279656	Stool	0.00260459
HRGM_Genome_3068	GUT_GENOME000131	Firmicutes_A	Clostridia	Lachnospirales	Lachnospiraceae	Blautia_A	Blautia_A sp900066205	SRR12567281	SAMN15961057	SRX9055382	Large intestine	SRP279656	Stool	0.00163925
HRGM_Genome_3191	GUT_GENOME001635	Bacteroidota	Bacteroidia	Bacteroidales	Marinifilaceae	Odoribacter	Odoribacter splanchnicus	SRR12567281	SAMN15961057	SRX9055386	Large intestine	SRP279656	Stool	0.00260459
HRGM_Genome_3359	GUT_GENOME251083	Firmicutes_A	Clostridia	Oscillospirales	Ruminococcaceae	Gemmiger	Gemmiger sp003476825	SRR12567281	SAMN15961057	SRX9055389	Large intestine	SRP279656	Stool	0.00225853
HRGM_Genome_3364	GUT_GENOME000367	Firmicutes_A	Clostridia	Oscillospirales	Ruminococcaceae	Gemmiger	Gemmiger formicilis	SRR12567281	SAMN15961057	SRX9055390	Large intestine	SRP279656	Stool	0.0013114
HRGM_Genome_3568	KIJ_genome_6931	Firmicutes_A	Clostridia	Lachnospirales	Lachnospiraceae	Clostridium_M	Clostridium_M sp000431375	SRR12567281	SAMN15961057	SRX9055395	Large intestine	SRP279656	Stool	0.00404349
HRGM_Genome_3797	GUT_GENOME001575	Firmicutes_A	Clostridia	Lachnospirales	Lachnospiraceae	Faecalicatena	Faecalicatena faecis	SRR12567281	SAMN15961057	SRX9055399	Large intestine	SRP279656	Stool	0.00273209
HRGM_Genome_3831	KIJ_genome_9565	Firmicutes_A	Clostridia	Oscillospirales	Acutalibacteraceae	CAG-217	CAG-217 sp000436335	SRR12567281	SAMN15961057	SRX9055400	Large intestine	SRP279656	Stool	0.0180136
HRGM_Genome_3840	GUT_GENOME233517	Firmicutes_C	Negativicutes	Acidaminococcales	Acidaminococcaceae	Phascolarctobacterium	Phascolarctobacterium faecium	SRR12567281	SAMN15961057	SRX9055400	Large intestine	SRP279656	Stool	0.00650238
NISW_Genome_0002	GCF_000296465.1	Bacteroidota	Bacteroidia	Bacteroidales	Barnesiellaceae	Barnesiella	Barnesiella intestinihominis	SRR12567281	SAMN15961057	SRX9055412	Large intestine	SRP279656	Stool	0.00584668
HRGM_Genome_0045	GUT_GENOME144544	Proteobacteria	Gammaproteobacteria	Enterobacterales	Enterobacteriaceae	Escherichia	Escherichia coli_D	SRR12567280	SAMN15961058	SRX9055249	Large intestine	SRP279656	Stool	0.0929966
HRGM_Genome_0051	GUT_GENOME146009	Proteobacteria	Gammaproteobacteria	Enterobacterales	Enterobacteriaceae	Pluralibacter	Pluralibacter gergoviae	SRR12567280	SAMN15961058	SRX9055251	Large intestine	SRP279656	Stool	0.00138094
HRGM_Genome_0055	GUT_GENOME147598	Proteobacteria	Gammaproteobacteria	Enterobacterales	Enterobacteriaceae	Klebsiella	Klebsiella pneumoniae	SRR12567280	SAMN15961058	SRX9055254	Large intestine	SRP279656	Stool	0.241053
HRGM_Genome_0108	GUT_GENOME147678	Firmicutes_A	Clostridia	Oscillospirales	Ruminococcaceae	Faecalibacterium	Faecalibacterium prausnitzii_G	SRR12567280	SAMN15961058	SRX9055258	Large intestine	SRP279656	Stool	0.0145196
HRGM_Genome_0206	GUT_GENOME096292	Bacteroidota	Bacteroidia	Bacteroidales	Rikenellaceae	Alistipes	Alistipes senegalensis	SRR12567280	SAMN15961058	SRX9055264	Large intestine	SRP279656	Stool	0.00120339
HRGM_Genome_0217	KIJ_genome_22335	Bacteroidota	Bacteroidia	Bacteroidales	Rikenellaceae	Alistipes	Alistipes shahii	SRR12567280	SAMN15961058	SRX9055266	Large intestine	SRP279656	Stool	0.0164924
HRGM_Genome_0230	GUT_GENOME000008	Bacteroidota	Bacteroidia	Bacteroidales	Rikenellaceae	Alistipes	Alistipes shahii	SRR12567280	SAMN15961058	SRX9055266	Large intestine	SRP279656	Stool	0.00288025
HRGM_Genome_0235	GUT_GENOME143232	Bacteroidota	Bacteroidia	Bacteroidales	Bacteroidaceae	Bacteroides	Bacteroides cellulosilyticus	SRR12567280	SAMN15961058	SRX9055267	Large intestine	SRP279656	Stool	0.0010653
HRGM_Genome_0242	GUT_GENOME140076	Bacteroidota	Bacteroidia	Bacteroidales	Bacteroidaceae	Bacteroides	Bacteroides stercorirosoris	SRR12567280	SAMN15961058	SRX9055267	Large intestine	SRP279656	Stool	0.00244624
HRGM_Genome_0274	GUT_GENOME096366	Bacteroidota	Bacteroidia	Bacteroidales	Bacteroidaceae	Bacteroides	Bacteroides salyersiae	SRR12567280	SAMN15961058	SRX9055268	Large intestine	SRP279656	Stool	0.0150128
HRGM_Genome_0297	KIJ_genome_19410	Firmicutes_C	Negativicutes	Acidaminococcales	Acidaminococcaceae	Acidaminococcus	Acidaminococcus intestini	SRR12567280	SAMN15961058	SRX9055269	Large intestine	SRP279656	Stool	0.0115802
HRGM_Genome_0398	GUT_GENOME095979	Bacteroidota	Bacteroidia	Bacteroidales	Bacteroidaceae	Bacteroides_A	Bacteroides_A coprocola	SRR12567280	SAMN15961058	SRX9055285	Large intestine	SRP279656	Stool	0.00613533
HRGM_Genome_1107	KIJ_genome_16333	Firmicutes_A	Clostridia	Lachnospirales	Lachnospiraceae	Clostridium_M	Clostridium_M bolteae	SRR12567280	SAMN15961058	SRX9055287	Large intestine	SRP279656	Stool	0.00937068
HRGM_Genome_1108	GUT_GENOME095986	Firmicutes_A	Clostridia	Lachnospirales	Lachnospiraceae	Clostridium_M	Clostridium_M sp000155435	SRR12567280	SAMN15961058	SRX9055287	Large intestine	SRP279656	Stool	0.00100612
HRGM_Genome_1132	GUT_GENOME000420	Firmicutes_A	Clostridia	Oscillospirales	Oscillospiraceae	Lawsonibacter		SRR12567280	SAMN15961058	SRX9055288	Large intestine	SRP279656	Stool	0.00430065
HRGM_Genome_1213	GUT_GENOME239662	Bacteroidota	Bacteroidia	Bacteroidales	Bacteroidaceae	Bacteroides	Bacteroides stercoris	SRR12567280	SAMN15961058	SRX9055289	Large intestine	SRP279656	Stool	0.0480765
HRGM_Genome_1216	GUT_GENOME096538	Firmicutes_A	Clostridia	Lachnospirales	Lachnospiraceae	Clostridium_M	Clostridium_M sp001517625	SRR12567280	SAMN15961058	SRX9055290	Large intestine	SRP279656	Stool	0.00197278
HRGM_Genome_1338	GUT_GENOME096067	Firmicutes_A	Clostridia	Lachnospirales	Lachnospiraceae	Blautia_A	Blautia_A wexlerae	SRR12567280	SAMN15961058	SRX9055291	Large intestine	SRP279656	Stool	0.00151904
HRGM_Genome_1366	KIJ_genome_20717	Proteobacteria	Gammaproteobacteria	Burkholderiales	Burkholderiaceae	Parasutterella	Parasutterella excrementihominis	SRR12567280	SAMN15961058	SRX9055294	Large intestine	SRP279656	Stool	0.0104557
HRGM_Genome_1386	GUT_GENOME096080	Bacteroidota	Bacteroidia	Bacteroidales	Bacteroidaceae	Bacteroides	Bacteroides xylanisolvens	SRR12567280	SAMN15961058	SRX9055295	Large intestine	SRP279656	Stool	0.0153482
HRGM_Genome_1387	GUT_GENOME096203	Bacteroidota	Bacteroidia	Bacteroidales	Bacteroidaceae	Bacteroides	Bacteroides ovatus	SRR12567280	SAMN15961058	SRX9055295	Large intestine	SRP279656	Stool	0.00544486
HRGM_Genome_1388	GUT_GENOME147854	Bacteroidota	Bacteroidia	Bacteroidales	Bacteroidaceae	Bacteroides	Bacteroides caccae	SRR12567280	SAMN15961058	SRX9055296	Large intestine	SRP279656	Stool	0.0105938
HRGM_Genome_1407	GUT_GENOME001120	Bacteroidota	Bacteroidia	Bacteroidales	Bacteroidaceae	Bacteroides	Bacteroides thetaiotaomicron	SRR12567280	SAMN15961058	SRX9055296	Large intestine	SRP279656	Stool	0.00236733
HRGM_Genome_1420	GUT_GENOME000122	Bacteroidota	Bacteroidia	Bacteroidales	Bacteroidaceae	Bacteroides	Bacteroides finegoldii	SRR12567280	SAMN15961058	SRX9055296	Large intestine	SRP279656	Stool	0.00579996
HRGM_Genome_1425	KIJ_genome_12021	Bacteroidota	Bacteroidia	Bacteroidales	Bacteroidaceae	Bacteroides	Bacteroides uniformis	SRR12567280	SAMN15961058	SRX9055298	Large intestine	SRP279656	Stool	0.00144013
HRGM_Genome_1430	KIJ_genome_9193	Bacteroidota	Bacteroidia	Bacteroidales	Bacteroidaceae	Bacteroides	Bacteroides uniformis	SRR12567280	SAMN15961058	SRX9055298	Large intestine	SRP279656	Stool	0.0245413
HRGM_Genome_1506	GUT_GENOME096193	Firmicutes_A	Clostridia	Lachnospirales	Lachnospiraceae	Faecalicatena	Faecalicatena torques	SRR12567280	SAMN15961058	SRX9055300	Large intestine	SRP279656	Stool	0.00116394
HRGM_Genome_1596	GUT_GENOME001506	Firmicutes_A	Clostridia	Lachnospirales	Lachnospiraceae	Roseburia		SRR12567280	SAMN15961058	SRX9055306	Large intestine	SRP279656	Stool	0.00134149
HRGM_Genome_1720	GUT_GENOME143131	Bacteroidota	Bacteroidia	Bacteroidales	Tannerellaceae	Parabacteroides	Parabacteroides distasonis	SRR12567280	SAMN15961058	SRX9055309	Large intestine	SRP279656	Stool	0.0110081
HRGM_Genome_1735	GUT_GENOME143157	Firmicutes_A	Clostridia	Lachnospirales	Lachnospiraceae	Clostridium_Q	Clostridium_Q sp003024715	SRR12567280	SAMN15961058	SRX9055310	Large intestine	SRP279656	Stool	0.0198659
HRGM_Genome_1744	GUT_GENOME000192	Bacteroidota	Bacteroidia	Bacteroidales	Tannerellaceae	Parabacteroides	Parabacteroides merdae	SRR12567280	SAMN15961058	SRX9055311	Large intestine	SRP279656	Stool	0.00834484
HRGM_Genome_1783	GUT_GENOME103694	Firmicutes_A	Clostridia	Lachnospirales	Lachnospiraceae	Hungatella_A	Hungatella_A hathewayi	SRR12567280	SAMN15961058	SRX9055312	Large intestine	SRP279656	Stool	0.00132176
HRGM_Genome_1799	GUT_GENOME143505	Bacteroidota	Bacteroidia	Bacteroidales	Bacteroidaceae	Bacteroides_B	Bacteroides_B dorei	SRR12567280	SAMN15961058	SRX9055315	Large intestine	SRP279656	Stool	0.00173604
HRGM_Genome_1807	KIJ_genome_18291	Bacteroidota	Bacteroidia	Bacteroidales	Bacteroidaceae	Bacteroides_B	Bacteroides_B vulgatus	SRR12567280	SAMN15961058	SRX9055316	Large intestine	SRP279656	Stool	0.201361
HRGM_Genome_1809	GUT_GENOME001488	Bacteroidota	Bacteroidia	Bacteroidales	Bacteroidaceae	Bacteroides_B	Bacteroides_B massiliensis	SRR12567280	SAMN15961058	SRX9055316	Large intestine	SRP279656	Stool	0.0346419
HRGM_Genome_1837	KIJ_genome_17296	Firmicutes_A	Clostridia	Oscillospirales	Acutalibacteraceae	Ruminococcus_E	Ruminococcus_E bromii	SRR12567280	SAMN15961058	SRX9055317	Large intestine	SRP279656	Stool	0.00370882
HRGM_Genome_1841	GUT_GENOME143525	Firmicutes_A	Clostridia	Lachnospirales	Lachnospiraceae	Clostridium_Q	Clostridium_Q saccharolyticum	SRR12567280	SAMN15961058	SRX9055317	Large intestine	SRP279656	Stool	0.00578023
HRGM_Genome_1853	GUT_GENOME143712	Firmicutes_A	Clostridia	Lachnospirales	Lachnospiraceae	Agathobacter	Agathobacter rectale	SRR12567280	SAMN15961058	SRX9055318	Large intestine	SRP279656	Stool	0.00132176
HRGM_Genome_1917	KIJ_genome_11051	Firmicutes_C	Negativicutes	Veillonellales	Megasphaeraceae	Megasphaera	Megasphaera massiliensis	SRR12567280	SAMN15961058	SRX9055321	Large intestine	SRP279656	Stool	0.0356875
HRGM_Genome_1968	KIJ_genome_5491	Firmicutes_A	Clostridia	Oscillospirales	Oscillospiraceae	Oscillibacter	Oscillibacter sp900066435	SRR12567280	SAMN15961058	SRX9055324	Large intestine	SRP279656	Stool	0.00301835
HRGM_Genome_1989	GUT_GENOME141054	Firmicutes_A	Clostridia	Lachnospirales	Lachnospiraceae	Clostridium_M	Clostridium_M asparagiforme	SRR12567280	SAMN15961058	SRX9055324	Large intestine	SRP279656	Stool	0.00179523
HRGM_Genome_2074	GUT_GENOME001003	Bacteroidota	Bacteroidia	Bacteroidales	Marinifilaceae	Butyricimonas	Butyricimonas sp002161485	SRR12567280	SAMN15961058	SRX9055326	Large intestine	SRP279656	Stool	0.00112448
HRGM_Genome_2278	GUT_GENOME239728	Firmicutes_A	Clostridia	Lachnospirales	Lachnospiraceae	Agathobacter	Agathobacter faecis	SRR12567280	SAMN15961058	SRX9055359	Large intestine	SRP279656	Stool	0.012902
HRGM_Genome_2517	GUT_GENOME000518	Firmicutes_A	Clostridia	Oscillospirales	Oscillospiraceae	Flavonifractor	Flavonifractor plautii	SRR12567280	SAMN15961058	SRX9055363	Large intestine	SRP279656	Stool	0.00256461
HRGM_Genome_2717	KIJ_genome_13228	Firmicutes_A	Clostridia	Lachnospirales	Lachnospiraceae	CAG-81	CAG-81 sp000435795	SRR12567280	SAMN15961058	SRX9055367	Large intestine	SRP279656	Stool	0.00862103
HRGM_Genome_2859	KIJ_genome_17429	Firmicutes_A	Clostridia	Oscillospirales	Butyricicoccaceae	Agathobaculum	Agathobaculum butyriciproducens	SRR12567280	SAMN15961058	SRX9055371	Large intestine	SRP279656	Stool	0.00201223
HRGM_Genome_3191	GUT_GENOME001635	Bacteroidota	Bacteroidia	Bacteroidales	Marinifilaceae	Odoribacter	Odoribacter splanchnicus	SRR12567280	SAMN15961058	SRX9055386	Large intestine	SRP279656	Stool	0.0039061
HRGM_Genome_3522	GUT_GENOME024905	Fusobacteriota	Fusobacteriia	Fusobacteriales	Fusobacteriaceae	Fusobacterium_B		SRR12567280	SAMN15961058	SRX9055393	Large intestine	SRP279656	Stool	0.0422569
HRGM_Genome_3568	KIJ_genome_6931	Firmicutes_A	Clostridia	Lachnospirales	Lachnospiraceae	Clostridium_M	Clostridium_M sp000431375	SRR12567280	SAMN15961058	SRX9055394	Large intestine	SRP279656	Stool	0.00572105
HRGM_Genome_3702	GUT_GENOME239799	Firmicutes_A	Clostridia	Lachnospirales	Lachnospiraceae	Eisenbergiella	Eisenbergiella sp900066775	SRR12567280	SAMN15961058	SRX9055398	Large intestine	SRP279656	Stool	0.00130203
HRGM_Genome_3840	GUT_GENOME233517	Firmicutes_C	Negativicutes	Acidaminococcales	Acidaminococcaceae	Phascolarctobacterium	Phascolarctobacterium faecium	SRR12567280	SAMN15961058	SRX9055400	Large intestine	SRP279656	Stool	0.0196291
HRGM_Genome_5097	GUT_GENOME209092	Firmicutes_A	Clostridia	Oscillospirales	Acutalibacteraceae	Eubacterium_R		SRR12567280	SAMN15961058	SRX9055409	Large intestine	SRP279656	Stool	0.00126258
HRGM_Genome_0105	GUT_GENOME095967	Firmicutes_A	Clostridia	Oscillospirales	Ruminococcaceae	Faecalibacterium	Faecalibacterium prausnitzii_K	SRR12567279	SAMN15961059	SRX9055257	Large intestine	SRP279656	Stool	0.00390724
HRGM_Genome_0211	KIJ_genome_8774	Bacteroidota	Bacteroidia	Bacteroidales	Rikenellaceae	Alistipes	Alistipes onderdonkii	SRR12567279	SAMN15961059	SRX9055265	Large intestine	SRP279656	Stool	0.0147208
HRGM_Genome_0217	KIJ_genome_22335	Bacteroidota	Bacteroidia	Bacteroidales	Rikenellaceae	Alistipes	Alistipes shahii	SRR12567279	SAMN15961059	SRX9055266	Large intestine	SRP279656	Stool	0.0282588
HRGM_Genome_0235	GUT_GENOME143232	Bacteroidota	Bacteroidia	Bacteroidales	Bacteroidaceae	Bacteroides	Bacteroides cellulosilyticus	SRR12567279	SAMN15961059	SRX9055267	Large intestine	SRP279656	Stool	0.00133057
HRGM_Genome_0284	GUT_GENOME096210	Firmicutes_A	Clostridia	Lachnospirales	Lachnospiraceae	Faecalicatena	Faecalicatena gnavus	SRR12567279	SAMN15961059	SRX9055269	Large intestine	SRP279656	Stool	0.00101377
HRGM_Genome_0336	GUT_GENOME096383	Firmicutes_C	Negativicutes	Veillonellales	Veillonellaceae	Veillonella	Veillonella atypica	SRR12567279	SAMN15961059	SRX9055275	Large intestine	SRP279656	Stool	0.00223874
HRGM_Genome_0345	GUT_GENOME212278	Firmicutes_C	Negativicutes	Veillonellales	Veillonellaceae	Veillonella	Veillonella dispar	SRR12567279	SAMN15961059	SRX9055279	Large intestine	SRP279656	Stool	0.00137281
HRGM_Genome_1087	GUT_GENOME096478	Actinobacteriota	Actinobacteria	Actinomycetales	Bifidobacteriaceae	Bifidobacterium	Bifidobacterium catenulatum	SRR12567279	SAMN15961059	SRX9055286	Large intestine	SRP279656	Stool	0.0024077
HRGM_Genome_1107	KIJ_genome_16333	Firmicutes_A	Clostridia	Lachnospirales	Lachnospiraceae	Clostridium_M	Clostridium_M bolteae	SRR12567279	SAMN15961059	SRX9055287	Large intestine	SRP279656	Stool	0.00821576
HRGM_Genome_1132	GUT_GENOME000420	Firmicutes_A	Clostridia	Oscillospirales	Oscillospiraceae	Lawsonibacter		SRR12567279	SAMN15961059	SRX9055288	Large intestine	SRP279656	Stool	0.00143617
HRGM_Genome_1213	GUT_GENOME239662	Bacteroidota	Bacteroidia	Bacteroidales	Bacteroidaceae	Bacteroides	Bacteroides stercoris	SRR12567279	SAMN15961059	SRX9055289	Large intestine	SRP279656	Stool	0.0227042
HRGM_Genome_1216	GUT_GENOME096538	Firmicutes_A	Clostridia	Lachnospirales	Lachnospiraceae	Clostridium_M	Clostridium_M sp001517625	SRR12567279	SAMN15961059	SRX9055290	Large intestine	SRP279656	Stool	0.00587142
HRGM_Genome_1248	GUT_GENOME095993	Firmicutes_A	Clostridia	Lachnospirales	Lachnospiraceae	Coprococcus_B	Coprococcus_B comes	SRR12567279	SAMN15961059	SRX9055290	Large intestine	SRP279656	Stool	0.00268227
HRGM_Genome_1298	GUT_GENOME158398	Desulfobacterota_A	Desulfovibrionia	Desulfovibrionales	Desulfovibrionaceae	Desulfovibrio		SRR12567279	SAMN15961059	SRX9055290	Large intestine	SRP279656	Stool	0.016347
HRGM_Genome_1338	GUT_GENOME096067	Firmicutes_A	Clostridia	Lachnospirales	Lachnospiraceae	Blautia_A	Blautia_A wexlerae	SRR12567279	SAMN15961059	SRX9055291	Large intestine	SRP279656	Stool	0.00409732
HRGM_Genome_1366	KIJ_genome_20717	Proteobacteria	Gammaproteobacteria	Burkholderiales	Burkholderiaceae	Parasutterella	Parasutterella excrementihominis	SRR12567279	SAMN15961059	SRX9055294	Large intestine	SRP279656	Stool	0.00380164
HRGM_Genome_1386	GUT_GENOME096080	Bacteroidota	Bacteroidia	Bacteroidales	Bacteroidaceae	Bacteroides	Bacteroides xylanisolvens	SRR12567279	SAMN15961059	SRX9055295	Large intestine	SRP279656	Stool	0.0137704
HRGM_Genome_1387	GUT_GENOME096203	Bacteroidota	Bacteroidia	Bacteroidales	Bacteroidaceae	Bacteroides	Bacteroides ovatus	SRR12567279	SAMN15961059	SRX9055295	Large intestine	SRP279656	Stool	0.00504773
HRGM_Genome_1388	GUT_GENOME147854	Bacteroidota	Bacteroidia	Bacteroidales	Bacteroidaceae	Bacteroides	Bacteroides caccae	SRR12567279	SAMN15961059	SRX9055296	Large intestine	SRP279656	Stool	0.019853
HRGM_Genome_1407	GUT_GENOME001120	Bacteroidota	Bacteroidia	Bacteroidales	Bacteroidaceae	Bacteroides	Bacteroides thetaiotaomicron	SRR12567279	SAMN15961059	SRX9055296	Large intestine	SRP279656	Stool	0.00399172
HRGM_Genome_1420	GUT_GENOME000122	Bacteroidota	Bacteroidia	Bacteroidales	Bacteroidaceae	Bacteroides	Bacteroides finegoldii	SRR12567279	SAMN15961059	SRX9055296	Large intestine	SRP279656	Stool	0.0107502
HRGM_Genome_1425	KIJ_genome_12021	Bacteroidota	Bacteroidia	Bacteroidales	Bacteroidaceae	Bacteroides	Bacteroides uniformis	SRR12567279	SAMN15961059	SRX9055298	Large intestine	SRP279656	Stool	0.0265059
HRGM_Genome_1549	GUT_GENOME001689	Firmicutes_A	Clostridia	Lachnospirales	Lachnospiraceae	Eubacterium_E	Eubacterium_E hallii	SRR12567279	SAMN15961059	SRX9055303	Large intestine	SRP279656	Stool	0.00390724
HRGM_Genome_1615	GUT_GENOME143211	Verrucomicrobiota	Verrucomicrobiae	Verrucomicrobiales	Akkermansiaceae	Akkermansia	Akkermansia muciniphila	SRR12567279	SAMN15961059	SRX9055307	Large intestine	SRP279656	Stool	0.163492
HRGM_Genome_1720	GUT_GENOME143131	Bacteroidota	Bacteroidia	Bacteroidales	Tannerellaceae	Parabacteroides	Parabacteroides distasonis	SRR12567279	SAMN15961059	SRX9055309	Large intestine	SRP279656	Stool	0.0290825
HRGM_Genome_1735	GUT_GENOME143157	Firmicutes_A	Clostridia	Lachnospirales	Lachnospiraceae	Clostridium_Q	Clostridium_Q sp003024715	SRR12567279	SAMN15961059	SRX9055310	Large intestine	SRP279656	Stool	0.017741
HRGM_Genome_1744	GUT_GENOME000192	Bacteroidota	Bacteroidia	Bacteroidales	Tannerellaceae	Parabacteroides	Parabacteroides merdae	SRR12567279	SAMN15961059	SRX9055311	Large intestine	SRP279656	Stool	0.0285334
HRGM_Genome_1807	KIJ_genome_18291	Bacteroidota	Bacteroidia	Bacteroidales	Bacteroidaceae	Bacteroides_B	Bacteroides_B vulgatus	SRR12567279	SAMN15961059	SRX9055316	Large intestine	SRP279656	Stool	0.307595
HRGM_Genome_1809	GUT_GENOME001488	Bacteroidota	Bacteroidia	Bacteroidales	Bacteroidaceae	Bacteroides_B	Bacteroides_B massiliensis	SRR12567279	SAMN15961059	SRX9055316	Large intestine	SRP279656	Stool	0.00709639
HRGM_Genome_1841	GUT_GENOME143525	Firmicutes_A	Clostridia	Lachnospirales	Lachnospiraceae	Clostridium_Q	Clostridium_Q saccharolyticum	SRR12567279	SAMN15961059	SRX9055317	Large intestine	SRP279656	Stool	0.0153333
HRGM_Genome_1864	GUT_GENOME145980	Proteobacteria	Gammaproteobacteria	Enterobacterales	Enterobacteriaceae	Morganella	Morganella morganii	SRR12567279	SAMN15961059	SRX9055319	Large intestine	SRP279656	Stool	0.0100532
HRGM_Genome_1892	KIJ_genome_18988	Firmicutes_A	Clostridia	Lachnospirales	Lachnospiraceae	Anaerostipes	Anaerostipes hadrus	SRR12567279	SAMN15961059	SRX9055321	Large intestine	SRP279656	Stool	0.00259779
HRGM_Genome_1917	KIJ_genome_11051	Firmicutes_C	Negativicutes	Veillonellales	Megasphaeraceae	Megasphaera	Megasphaera massiliensis	SRR12567279	SAMN15961059	SRX9055321	Large intestine	SRP279656	Stool	0.0104123
HRGM_Genome_1989	GUT_GENOME141054	Firmicutes_A	Clostridia	Lachnospirales	Lachnospiraceae	Clostridium_M	Clostridium_M asparagiforme	SRR12567279	SAMN15961059	SRX9055324	Large intestine	SRP279656	Stool	0.00133057
HRGM_Genome_2074	GUT_GENOME001003	Bacteroidota	Bacteroidia	Bacteroidales	Marinifilaceae	Butyricimonas	Butyricimonas sp002161485	SRR12567279	SAMN15961059	SRX9055326	Large intestine	SRP279656	Stool	0.00470981
HRGM_Genome_2080	GUT_GENOME140340	Firmicutes	Bacilli	Lactobacillales	Streptococcaceae	Streptococcus	Streptococcus vestibularis	SRR12567279	SAMN15961059	SRX9055330	Large intestine	SRP279656	Stool	0.00283011
HRGM_Genome_2144	GUT_GENOME000094	Firmicutes	Bacilli	Lactobacillales	Streptococcaceae	Streptococcus	Streptococcus parasanguinis	SRR12567279	SAMN15961059	SRX9055337	Large intestine	SRP279656	Stool	0.0020909
HRGM_Genome_2146	GUT_GENOME001139	Firmicutes	Bacilli	Lactobacillales	Streptococcaceae	Streptococcus	Streptococcus parasanguinis_B	SRR12567279	SAMN15961059	SRX9055344	Large intestine	SRP279656	Stool	0.0080468
HRGM_Genome_2169	KIJ_genome_1161	Firmicutes	Bacilli	Erysipelotrichales	Erysipelatoclostridiaceae	Catenibacterium	Catenibacterium sp000437715	SRR12567279	SAMN15961059	SRX9055345	Large intestine	SRP279656	Stool	0.00149954
HRGM_Genome_2400	KIJ_genome_3113	Bacteroidota	Bacteroidia	Bacteroidales	Bacteroidaceae	Prevotella	Prevotella sp000434975	SRR12567279	SAMN15961059	SRX9055361	Large intestine	SRP279656	Stool	0.00884937
HRGM_Genome_2517	GUT_GENOME000518	Firmicutes_A	Clostridia	Oscillospirales	Oscillospiraceae	Flavonifractor	Flavonifractor plautii	SRR12567279	SAMN15961059	SRX9055363	Large intestine	SRP279656	Stool	0.00299907
HRGM_Genome_2564	KIJ_genome_24717	Bacteroidota	Bacteroidia	Bacteroidales	Bacteroidaceae	Prevotella	Prevotella copri	SRR12567279	SAMN15961059	SRX9055363	Large intestine	SRP279656	Stool	0.014763
HRGM_Genome_2573	GUT_GENOME239747	Bacteroidota	Bacteroidia	Bacteroidales	Bacteroidaceae	Prevotella	Prevotella copri_A	SRR12567279	SAMN15961059	SRX9055363	Large intestine	SRP279656	Stool	0.0213948
HRGM_Genome_2934	KIJ_genome_26008	Bacteroidota	Bacteroidia	Bacteroidales	Muribaculaceae	CAG-279	CAG-279 sp000437795	SRR12567279	SAMN15961059	SRX9055372	Large intestine	SRP279656	Stool	0.00445637
HRGM_Genome_2952	GUT_GENOME000149	Firmicutes_A	Clostridia	Lachnospirales	Lachnospiraceae	Dorea	Dorea longicatena	SRR12567279	SAMN15961059	SRX9055375	Large intestine	SRP279656	Stool	0.00473093
HRGM_Genome_3068	GUT_GENOME000131	Firmicutes_A	Clostridia	Lachnospirales	Lachnospiraceae	Blautia_A	Blautia_A sp900066205	SRR12567279	SAMN15961059	SRX9055382	Large intestine	SRP279656	Stool	0.00280899
HRGM_Genome_3069	GUT_GENOME001295	Firmicutes_A	Clostridia	Lachnospirales	Lachnospiraceae	Blautia_A		SRR12567279	SAMN15961059	SRX9055382	Large intestine	SRP279656	Stool	0.00105601
HRGM_Genome_3191	GUT_GENOME001635	Bacteroidota	Bacteroidia	Bacteroidales	Marinifilaceae	Odoribacter	Odoribacter splanchnicus	SRR12567279	SAMN15961059	SRX9055386	Large intestine	SRP279656	Stool	0.00149954
HRGM_Genome_3359	GUT_GENOME251083	Firmicutes_A	Clostridia	Oscillospirales	Ruminococcaceae	Gemmiger	Gemmiger sp003476825	SRR12567279	SAMN15961059	SRX9055389	Large intestine	SRP279656	Stool	0.00977866
HRGM_Genome_3522	GUT_GENOME024905	Fusobacteriota	Fusobacteriia	Fusobacteriales	Fusobacteriaceae	Fusobacterium_B		SRR12567279	SAMN15961059	SRX9055393	Large intestine	SRP279656	Stool	0.0492523
HRGM_Genome_3568	KIJ_genome_6931	Firmicutes_A	Clostridia	Lachnospirales	Lachnospiraceae	Clostridium_M	Clostridium_M sp000431375	SRR12567279	SAMN15961059	SRX9055394	Large intestine	SRP279656	Stool	0.00268227
HRGM_Genome_3797	GUT_GENOME001575	Firmicutes_A	Clostridia	Lachnospirales	Lachnospiraceae	Faecalicatena	Faecalicatena faecis	SRR12567279	SAMN15961059	SRX9055399	Large intestine	SRP279656	Stool	0.00268227
HRGM_Genome_3840	GUT_GENOME233517	Firmicutes_C	Negativicutes	Acidaminococcales	Acidaminococcaceae	Phascolarctobacterium	Phascolarctobacterium faecium	SRR12567279	SAMN15961059	SRX9055400	Large intestine	SRP279656	Stool	0.034426
HRGM_Genome_3932	KIJ_genome_8712	Firmicutes_C	Negativicutes	Selenomonadales	Selenomonadaceae	Megamonas	Megamonas funiformis	SRR12567279	SAMN15961059	SRX9055401	Large intestine	SRP279656	Stool	0.00908169
HRGM_Genome_0045	GUT_GENOME144544	Proteobacteria	Gammaproteobacteria	Enterobacterales	Enterobacteriaceae	Escherichia	Escherichia coli_D	SRR12567278	SAMN15961060	SRX9055249	Large intestine	SRP279656	Stool	0.0342963
HRGM_Genome_0051	GUT_GENOME146009	Proteobacteria	Gammaproteobacteria	Enterobacterales	Enterobacteriaceae	Pluralibacter	Pluralibacter gergoviae	SRR12567278	SAMN15961060	SRX9055251	Large intestine	SRP279656	Stool	0.00849308
HRGM_Genome_0105	GUT_GENOME095967	Firmicutes_A	Clostridia	Oscillospirales	Ruminococcaceae	Faecalibacterium	Faecalibacterium prausnitzii_K	SRR12567278	SAMN15961060	SRX9055257	Large intestine	SRP279656	Stool	0.052705
HRGM_Genome_0108	GUT_GENOME147678	Firmicutes_A	Clostridia	Oscillospirales	Ruminococcaceae	Faecalibacterium	Faecalibacterium prausnitzii_G	SRR12567278	SAMN15961060	SRX9055258	Large intestine	SRP279656	Stool	0.0592544
HRGM_Genome_0123	KIJ_genome_17563	Firmicutes_A	Clostridia	Oscillospirales	Ruminococcaceae	Faecalibacterium	Faecalibacterium prausnitzii_C	SRR12567278	SAMN15961060	SRX9055259	Large intestine	SRP279656	Stool	0.0274088
HRGM_Genome_0125	GUT_GENOME140078	Firmicutes_A	Clostridia	Oscillospirales	Ruminococcaceae	Faecalibacterium	Faecalibacterium prausnitzii_I	SRR12567278	SAMN15961060	SRX9055259	Large intestine	SRP279656	Stool	0.00378879
HRGM_Genome_0126	GUT_GENOME139147	Firmicutes_A	Clostridia	Oscillospirales	Ruminococcaceae	Faecalibacterium		SRR12567278	SAMN15961060	SRX9055260	Large intestine	SRP279656	Stool	0.00800011
HRGM_Genome_0211	KIJ_genome_8774	Bacteroidota	Bacteroidia	Bacteroidales	Rikenellaceae	Alistipes	Alistipes onderdonkii	SRR12567278	SAMN15961060	SRX9055265	Large intestine	SRP279656	Stool	0.0127044
HRGM_Genome_0212	KIJ_genome_10739	Bacteroidota	Bacteroidia	Bacteroidales	Rikenellaceae	Alistipes	Alistipes finegoldii	SRR12567278	SAMN15961060	SRX9055265	Large intestine	SRP279656	Stool	0.0101551
HRGM_Genome_0217	KIJ_genome_22335	Bacteroidota	Bacteroidia	Bacteroidales	Rikenellaceae	Alistipes	Alistipes shahii	SRR12567278	SAMN15961060	SRX9055266	Large intestine	SRP279656	Stool	0.0318314
HRGM_Genome_0243	GUT_GENOME001255	Bacteroidota	Bacteroidia	Bacteroidales	Bacteroidaceae	Bacteroides	Bacteroides intestinalis_A	SRR12567278	SAMN15961060	SRX9055267	Large intestine	SRP279656	Stool	0.00259159
HRGM_Genome_0297	KIJ_genome_19410	Firmicutes_C	Negativicutes	Acidaminococcales	Acidaminococcaceae	Acidaminococcus	Acidaminococcus intestini	SRR12567278	SAMN15961060	SRX9055269	Large intestine	SRP279656	Stool	0.0124086
HRGM_Genome_1090	GUT_GENOME142522	Actinobacteriota	Actinobacteria	Actinomycetales	Bifidobacteriaceae	Bifidobacterium	Bifidobacterium adolescentis	SRR12567278	SAMN15961060	SRX9055286	Large intestine	SRP279656	Stool	0.00142256
HRGM_Genome_1131	GUT_GENOME000459	Firmicutes_A	Clostridia	Oscillospirales	Oscillospiraceae	Lawsonibacter		SRR12567278	SAMN15961060	SRX9055287	Large intestine	SRP279656	Stool	0.00118312
HRGM_Genome_1132	GUT_GENOME000420	Firmicutes_A	Clostridia	Oscillospirales	Oscillospiraceae	Lawsonibacter		SRR12567278	SAMN15961060	SRX9055288	Large intestine	SRP279656	Stool	0.00200003
HRGM_Genome_1213	GUT_GENOME239662	Bacteroidota	Bacteroidia	Bacteroidales	Bacteroidaceae	Bacteroides	Bacteroides stercoris	SRR12567278	SAMN15961060	SRX9055289	Large intestine	SRP279656	Stool	0.0080142
HRGM_Genome_1248	GUT_GENOME095993	Firmicutes_A	Clostridia	Lachnospirales	Lachnospiraceae	Coprococcus_B	Coprococcus_B comes	SRR12567278	SAMN15961060	SRX9055290	Large intestine	SRP279656	Stool	0.00121128
HRGM_Genome_1334	GUT_GENOME096063	Bacteroidota	Bacteroidia	Bacteroidales	Bacteroidaceae	Bacteroides	Bacteroides fragilis	SRR12567278	SAMN15961060	SRX9055291	Large intestine	SRP279656	Stool	0.00943675
HRGM_Genome_1338	GUT_GENOME096067	Firmicutes_A	Clostridia	Lachnospirales	Lachnospiraceae	Blautia_A	Blautia_A wexlerae	SRR12567278	SAMN15961060	SRX9055291	Large intestine	SRP279656	Stool	0.00243665
HRGM_Genome_1342	GUT_GENOME140320	Firmicutes_A	Clostridia	Lachnospirales	Lachnospiraceae	Blautia_A	Blautia_A sp000436615	SRR12567278	SAMN15961060	SRX9055293	Large intestine	SRP279656	Stool	0.00292962
HRGM_Genome_1366	KIJ_genome_20717	Proteobacteria	Gammaproteobacteria	Burkholderiales	Burkholderiaceae	Parasutterella	Parasutterella excrementihominis	SRR12567278	SAMN15961060	SRX9055294	Large intestine	SRP279656	Stool	0.00357752
HRGM_Genome_1386	GUT_GENOME096080	Bacteroidota	Bacteroidia	Bacteroidales	Bacteroidaceae	Bacteroides	Bacteroides xylanisolvens	SRR12567278	SAMN15961060	SRX9055295	Large intestine	SRP279656	Stool	0.00325357
HRGM_Genome_1387	GUT_GENOME096203	Bacteroidota	Bacteroidia	Bacteroidales	Bacteroidaceae	Bacteroides	Bacteroides ovatus	SRR12567278	SAMN15961060	SRX9055295	Large intestine	SRP279656	Stool	0.00316906
HRGM_Genome_1388	GUT_GENOME147854	Bacteroidota	Bacteroidia	Bacteroidales	Bacteroidaceae	Bacteroides	Bacteroides caccae	SRR12567278	SAMN15961060	SRX9055296	Large intestine	SRP279656	Stool	0.0266483
HRGM_Genome_1407	GUT_GENOME001120	Bacteroidota	Bacteroidia	Bacteroidales	Bacteroidaceae	Bacteroides	Bacteroides thetaiotaomicron	SRR12567278	SAMN15961060	SRX9055296	Large intestine	SRP279656	Stool	0.0168876
HRGM_Genome_1420	GUT_GENOME000122	Bacteroidota	Bacteroidia	Bacteroidales	Bacteroidaceae	Bacteroides	Bacteroides finegoldii	SRR12567278	SAMN15961060	SRX9055296	Large intestine	SRP279656	Stool	0.00484514
HRGM_Genome_1425	KIJ_genome_12021	Bacteroidota	Bacteroidia	Bacteroidales	Bacteroidaceae	Bacteroides	Bacteroides uniformis	SRR12567278	SAMN15961060	SRX9055298	Large intestine	SRP279656	Stool	0.0570008
HRGM_Genome_1443	GUT_GENOME096166	Desulfobacterota_A	Desulfovibrionia	Desulfovibrionales	Desulfovibrionaceae	Bilophila	Bilophila wadsworthia	SRR12567278	SAMN15961060	SRX9055298	Large intestine	SRP279656	Stool	0.00325357
HRGM_Genome_1534	KIJ_genome_8683	Bacteroidota	Bacteroidia	Bacteroidales	Rikenellaceae	Alistipes_A	Alistipes_A indistinctus	SRR12567278	SAMN15961060	SRX9055302	Large intestine	SRP279656	Stool	0.00111269
HRGM_Genome_1549	GUT_GENOME001689	Firmicutes_A	Clostridia	Lachnospirales	Lachnospiraceae	Eubacterium_E	Eubacterium_E hallii	SRR12567278	SAMN15961060	SRX9055303	Large intestine	SRP279656	Stool	0.00384512
HRGM_Genome_1567	KIJ_genome_1512	Firmicutes_A	Clostridia	Lachnospirales	Lachnospiraceae	Lachnospira	Lachnospira eligens_B	SRR12567278	SAMN15961060	SRX9055304	Large intestine	SRP279656	Stool	0.0102959
HRGM_Genome_1570	GUT_GENOME151978	Firmicutes_A	Clostridia	Lachnospirales	Lachnospiraceae	Lachnospira	Lachnospira sp000436475	SRR12567278	SAMN15961060	SRX9055304	Large intestine	SRP279656	Stool	0.00214088
HRGM_Genome_1595	KIJ_genome_26158	Firmicutes_A	Clostridia	Lachnospirales	Lachnospiraceae	Roseburia	Roseburia inulinivorans	SRR12567278	SAMN15961060	SRX9055306	Large intestine	SRP279656	Stool	0.00171833
HRGM_Genome_1615	GUT_GENOME143211	Verrucomicrobiota	Verrucomicrobiae	Verrucomicrobiales	Akkermansiaceae	Akkermansia	Akkermansia muciniphila	SRR12567278	SAMN15961060	SRX9055307	Large intestine	SRP279656	Stool	0.00366202
HRGM_Genome_1720	GUT_GENOME143131	Bacteroidota	Bacteroidia	Bacteroidales	Tannerellaceae	Parabacteroides	Parabacteroides distasonis	SRR12567278	SAMN15961060	SRX9055309	Large intestine	SRP279656	Stool	0.00242257
HRGM_Genome_1735	GUT_GENOME143157	Firmicutes_A	Clostridia	Lachnospirales	Lachnospiraceae	Clostridium_Q	Clostridium_Q sp003024715	SRR12567278	SAMN15961060	SRX9055309	Large intestine	SRP279656	Stool	0.0163664
HRGM_Genome_1742	GUT_GENOME143190	Bacteroidota	Bacteroidia	Bacteroidales	Tannerellaceae	Parabacteroides		SRR12567278	SAMN15961060	SRX9055310	Large intestine	SRP279656	Stool	0.0135777
HRGM_Genome_1744	GUT_GENOME000192	Bacteroidota	Bacteroidia	Bacteroidales	Tannerellaceae	Parabacteroides	Parabacteroides merdae	SRR12567278	SAMN15961060	SRX9055311	Large intestine	SRP279656	Stool	0.0279581
HRGM_Genome_1783	GUT_GENOME103694	Firmicutes_A	Clostridia	Lachnospirales	Lachnospiraceae	Hungatella_A	Hungatella_A hathewayi	SRR12567278	SAMN15961060	SRX9055311	Large intestine	SRP279656	Stool	0.00332399
HRGM_Genome_1807	KIJ_genome_18291	Bacteroidota	Bacteroidia	Bacteroidales	Bacteroidaceae	Bacteroides_B	Bacteroides_B vulgatus	SRR12567278	SAMN15961060	SRX9055316	Large intestine	SRP279656	Stool	0.156636
HRGM_Genome_1833	GUT_GENOME150720	Firmicutes_A	Clostridia	Oscillospirales	Acutalibacteraceae	Ruminococcus_E	Ruminococcus_E sp003526955	SRR12567278	SAMN15961060	SRX9055316	Large intestine	SRP279656	Stool	0.022451
HRGM_Genome_1853	GUT_GENOME143712	Firmicutes_A	Clostridia	Lachnospirales	Lachnospiraceae	Agathobacter	Agathobacter rectale	SRR12567278	SAMN15961060	SRX9055318	Large intestine	SRP279656	Stool	0.00787335
HRGM_Genome_1867	GUT_GENOME145985	Firmicutes_A	Clostridia	Lachnospirales	Lachnospiraceae	Roseburia	Roseburia hominis	SRR12567278	SAMN15961060	SRX9055319	Large intestine	SRP279656	Stool	0.00209862
HRGM_Genome_1883	GUT_GENOME001022	Firmicutes	Bacilli	Erysipelotrichales	Erysipelotrichaceae	Holdemanella		SRR12567278	SAMN15961060	SRX9055320	Large intestine	SRP279656	Stool	0.00507049
HRGM_Genome_1951	KIJ_genome_8197	Firmicutes_A	Clostridia	Oscillospirales	Ruminococcaceae	Ruminococcus_D	Ruminococcus_D bicirculans	SRR12567278	SAMN15961060	SRX9055322	Large intestine	SRP279656	Stool	0.0188876
HRGM_Genome_1959	KIJ_genome_28190	Firmicutes_A	Clostridia	Oscillospirales	Oscillospiraceae	CAG-103		SRR12567278	SAMN15961060	SRX9055323	Large intestine	SRP279656	Stool	0.0477753
HRGM_Genome_2080	GUT_GENOME140340	Firmicutes	Bacilli	Lactobacillales	Streptococcaceae	Streptococcus	Streptococcus vestibularis	SRR12567278	SAMN15961060	SRX9055330	Large intestine	SRP279656	Stool	0.00840857
HRGM_Genome_2113	KIJ_genome_15903	Firmicutes_A	Clostridia	Oscillospirales	Oscillospiraceae	ER4	ER4 sp000765235	SRR12567278	SAMN15961060	SRX9055335	Large intestine	SRP279656	Stool	0.0175495
HRGM_Genome_2144	GUT_GENOME000094	Firmicutes	Bacilli	Lactobacillales	Streptococcaceae	Streptococcus	Streptococcus parasanguinis	SRR12567278	SAMN15961060	SRX9055337	Large intestine	SRP279656	Stool	0.00443668
HRGM_Genome_2146	GUT_GENOME001139	Firmicutes	Bacilli	Lactobacillales	Streptococcaceae	Streptococcus	Streptococcus parasanguinis_B	SRR12567278	SAMN15961060	SRX9055344	Large intestine	SRP279656	Stool	0.00454936
HRGM_Genome_2236	GUT_GENOME159485	Firmicutes_A	Clostridia	Oscillospirales	Oscillospiraceae	CAG-83	CAG-83 sp000435555	SRR12567278	SAMN15961060	SRX9055353	Large intestine	SRP279656	Stool	0.0115917
HRGM_Genome_2265	KIJ_genome_13087	Firmicutes_A	Clostridia	Lachnospirales	Lachnospiraceae	CAG-81	CAG-81 sp900066535	SRR12567278	SAMN15961060	SRX9055358	Large intestine	SRP279656	Stool	0.00794377
HRGM_Genome_2278	GUT_GENOME239728	Firmicutes_A	Clostridia	Lachnospirales	Lachnospiraceae	Agathobacter	Agathobacter faecis	SRR12567278	SAMN15961060	SRX9055359	Large intestine	SRP279656	Stool	0.00430992
HRGM_Genome_2308	KIJ_genome_14211	Firmicutes_A	Clostridia	Christensenellales	CAG-74			SRR12567278	SAMN15961060	SRX9055359	Large intestine	SRP279656	Stool	0.00123945
HRGM_Genome_2422	GUT_GENOME000706	Firmicutes_A	Clostridia	Lachnospirales	Lachnospiraceae	Dorea	Dorea formicigenerans	SRR12567278	SAMN15961060	SRX9055361	Large intestine	SRP279656	Stool	0.00204228
HRGM_Genome_2564	KIJ_genome_24717	Bacteroidota	Bacteroidia	Bacteroidales	Bacteroidaceae	Prevotella	Prevotella copri	SRR12567278	SAMN15961060	SRX9055363	Large intestine	SRP279656	Stool	0.00521134
HRGM_Genome_2573	GUT_GENOME239747	Bacteroidota	Bacteroidia	Bacteroidales	Bacteroidaceae	Prevotella	Prevotella copri_A	SRR12567278	SAMN15961060	SRX9055363	Large intestine	SRP279656	Stool	0.014634
HRGM_Genome_2589	GUT_GENOME126659	Bacteroidota	Bacteroidia	Bacteroidales	Bacteroidaceae	Prevotella		SRR12567278	SAMN15961060	SRX9055364	Large intestine	SRP279656	Stool	0.00988746
HRGM_Genome_2622	GUT_GENOME001029	Firmicutes_A	Clostridia	Lachnospirales	Lachnospiraceae	CAG-127	CAG-127 sp900319515	SRR12567278	SAMN15961060	SRX9055365	Large intestine	SRP279656	Stool	0.0173524
HRGM_Genome_2703	GUT_GENOME000659	Firmicutes_A	Clostridia	Lachnospirales	Lachnospiraceae	CAG-56	CAG-56 sp900066615	SRR12567278	SAMN15961060	SRX9055367	Large intestine	SRP279656	Stool	0.00473246
HRGM_Genome_2717	KIJ_genome_13228	Firmicutes_A	Clostridia	Lachnospirales	Lachnospiraceae	CAG-81	CAG-81 sp000435795	SRR12567278	SAMN15961060	SRX9055367	Large intestine	SRP279656	Stool	0.00102818
HRGM_Genome_2751	KIJ_genome_24065	Firmicutes_A	Clostridia	Oscillospirales	Ruminococcaceae	Ruminococcus_C	Ruminococcus_C sp000980705	SRR12567278	SAMN15961060	SRX9055368	Large intestine	SRP279656	Stool	0.0083804
HRGM_Genome_2754	GUT_GENOME001677	Firmicutes_A	Clostridia	Lachnospirales	Lachnospiraceae	UBA9502		SRR12567278	SAMN15961060	SRX9055368	Large intestine	SRP279656	Stool	0.00122537
HRGM_Genome_2814	GUT_GENOME000004	Firmicutes_A	Clostridia	Lachnospirales	Lachnospiraceae	Blautia_A	Blautia_A sp900066165	SRR12567278	SAMN15961060	SRX9055370	Large intestine	SRP279656	Stool	0.00190144
HRGM_Genome_2853	KIJ_genome_15021	Firmicutes_A	Clostridia	Lachnospirales	Lachnospiraceae	Lachnospira	Lachnospira sp900316325	SRR12567278	SAMN15961060	SRX9055370	Large intestine	SRP279656	Stool	0.00360568
HRGM_Genome_2890	KIJ_genome_10720	Firmicutes_A	Clostridia	Lachnospirales	Lachnospiraceae	Hungatella_A		SRR12567278	SAMN15961060	SRX9055372	Large intestine	SRP279656	Stool	0.00129579
HRGM_Genome_2937	GUT_GENOME239737	Firmicutes_A	Clostridia	Lachnospirales	Lachnospiraceae	Ruminococcus_A	Ruminococcus_A sp003011855	SRR12567278	SAMN15961060	SRX9055373	Large intestine	SRP279656	Stool	0.00150706
HRGM_Genome_2952	GUT_GENOME000149	Firmicutes_A	Clostridia	Lachnospirales	Lachnospiraceae	Dorea	Dorea longicatena	SRR12567278	SAMN15961060	SRX9055375	Large intestine	SRP279656	Stool	0.00370428
HRGM_Genome_3068	GUT_GENOME000131	Firmicutes_A	Clostridia	Lachnospirales	Lachnospiraceae	Blautia_A	Blautia_A sp900066205	SRR12567278	SAMN15961060	SRX9055382	Large intestine	SRP279656	Stool	0.00205637
HRGM_Genome_3069	GUT_GENOME001295	Firmicutes_A	Clostridia	Lachnospirales	Lachnospiraceae	Blautia_A		SRR12567278	SAMN15961060	SRX9055382	Large intestine	SRP279656	Stool	0.00102818
HRGM_Genome_3183	KIJ_genome_6515	Firmicutes_A	Clostridia	Oscillospirales	Oscillospiraceae	CAG-110		SRR12567278	SAMN15961060	SRX9055383	Large intestine	SRP279656	Stool	0.0289441
HRGM_Genome_3212	KIJ_genome_19900	Firmicutes_A	Clostridia	Lachnospirales	Lachnospiraceae	TF01-11	TF01-11 sp003529475	SRR12567278	SAMN15961060	SRX9055386	Large intestine	SRP279656	Stool	0.00678883
HRGM_Genome_3231	GUT_GENOME115165	Firmicutes_A	Clostridia	Oscillospirales	Oscillospiraceae	F23-B02	F23-B02 sp002472405	SRR12567278	SAMN15961060	SRX9055387	Large intestine	SRP279656	Stool	0.00390146
HRGM_Genome_3359	GUT_GENOME251083	Firmicutes_A	Clostridia	Oscillospirales	Ruminococcaceae	Gemmiger	Gemmiger sp003476825	SRR12567278	SAMN15961060	SRX9055389	Large intestine	SRP279656	Stool	0.00116903
HRGM_Genome_3364	GUT_GENOME000367	Firmicutes_A	Clostridia	Oscillospirales	Ruminococcaceae	Gemmiger	Gemmiger formicilis	SRR12567278	SAMN15961060	SRX9055390	Large intestine	SRP279656	Stool	0.0088452
HRGM_Genome_3387	GUT_GENOME000732	Firmicutes_A	Clostridia	Lachnospirales	Lachnospiraceae	CAG-45	CAG-45 sp000438375	SRR12567278	SAMN15961060	SRX9055391	Large intestine	SRP279656	Stool	0.00133805
HRGM_Genome_3568	KIJ_genome_6931	Firmicutes_A	Clostridia	Lachnospirales	Lachnospiraceae	Clostridium_M	Clostridium_M sp000431375	SRR12567278	SAMN15961060	SRX9055394	Large intestine	SRP279656	Stool	0.00126762
HRGM_Genome_3817	GUT_GENOME252930	Firmicutes_A	Clostridia	Oscillospirales	Acutalibacteraceae	UBA1691		SRR12567278	SAMN15961060	SRX9055400	Large intestine	SRP279656	Stool	0.00343667
HRGM_Genome_3840	GUT_GENOME233517	Firmicutes_C	Negativicutes	Acidaminococcales	Acidaminococcaceae	Phascolarctobacterium	Phascolarctobacterium faecium	SRR12567278	SAMN15961060	SRX9055400	Large intestine	SRP279656	Stool	0.00409865
HRGM_Genome_5145	GUT_GENOME000509	Firmicutes	Bacilli	Lactobacillales	Lactobacillaceae	Lactobacillus_B	Lactobacillus_B animalis	SRR12567278	SAMN15961060	SRX9055411	Large intestine	SRP279656	Stool	0.0106903
NISW_Genome_0001	GCF_007164725.1	Firmicutes	Negativicutes	Veillonellales	Veillonellaceae	Dialister	Dialister hominis	SRR12567278	SAMN15961060	SRX9055412	Large intestine	SRP279656	Stool	0.00933816
HRGM_Genome_0045	GUT_GENOME144544	Proteobacteria	Gammaproteobacteria	Enterobacterales	Enterobacteriaceae	Escherichia	Escherichia coli_D	SRR12567276	SAMN15961061	SRX9055249	Large intestine	SRP279656	Stool	0.0239505
HRGM_Genome_0097	KIJ_genome_25382	Firmicutes_C	Negativicutes	Veillonellales	Dialisteraceae	Dialister	Dialister succinatiphilus	SRR12567276	SAMN15961061	SRX9055256	Large intestine	SRP279656	Stool	0.0045024
HRGM_Genome_0105	GUT_GENOME095967	Firmicutes_A	Clostridia	Oscillospirales	Ruminococcaceae	Faecalibacterium	Faecalibacterium prausnitzii_K	SRR12567276	SAMN15961061	SRX9055257	Large intestine	SRP279656	Stool	0.0528518
HRGM_Genome_0108	GUT_GENOME147678	Firmicutes_A	Clostridia	Oscillospirales	Ruminococcaceae	Faecalibacterium	Faecalibacterium prausnitzii_G	SRR12567276	SAMN15961061	SRX9055258	Large intestine	SRP279656	Stool	0.0135632
HRGM_Genome_0110	GUT_GENOME000152	Firmicutes_A	Clostridia	Oscillospirales	Ruminococcaceae	Faecalibacterium	Faecalibacterium prausnitzii_H	SRR12567276	SAMN15961061	SRX9055258	Large intestine	SRP279656	Stool	0.0174118
HRGM_Genome_0123	KIJ_genome_17563	Firmicutes_A	Clostridia	Oscillospirales	Ruminococcaceae	Faecalibacterium	Faecalibacterium prausnitzii_C	SRR12567276	SAMN15961061	SRX9055259	Large intestine	SRP279656	Stool	0.0262858
HRGM_Genome_0125	GUT_GENOME140078	Firmicutes_A	Clostridia	Oscillospirales	Ruminococcaceae	Faecalibacterium	Faecalibacterium prausnitzii_I	SRR12567276	SAMN15961061	SRX9055259	Large intestine	SRP279656	Stool	0.00360566
HRGM_Genome_0126	GUT_GENOME139147	Firmicutes_A	Clostridia	Oscillospirales	Ruminococcaceae	Faecalibacterium		SRR12567276	SAMN15961061	SRX9055260	Large intestine	SRP279656	Stool	0.0398864
HRGM_Genome_0211	KIJ_genome_8774	Bacteroidota	Bacteroidia	Bacteroidales	Rikenellaceae	Alistipes	Alistipes onderdonkii	SRR12567276	SAMN15961061	SRX9055265	Large intestine	SRP279656	Stool	0.00343752
HRGM_Genome_0212	KIJ_genome_10739	Bacteroidota	Bacteroidia	Bacteroidales	Rikenellaceae	Alistipes	Alistipes finegoldii	SRR12567276	SAMN15961061	SRX9055265	Large intestine	SRP279656	Stool	0.00112093
HRGM_Genome_0217	KIJ_genome_22335	Bacteroidota	Bacteroidia	Bacteroidales	Rikenellaceae	Alistipes	Alistipes shahii	SRR12567276	SAMN15961061	SRX9055266	Large intestine	SRP279656	Stool	0.036561
HRGM_Genome_0230	GUT_GENOME000008	Bacteroidota	Bacteroidia	Bacteroidales	Rikenellaceae	Alistipes	Alistipes shahii	SRR12567276	SAMN15961061	SRX9055266	Large intestine	SRP279656	Stool	0.00250341
HRGM_Genome_0313	GUT_GENOME096569	Firmicutes	Bacilli	Lactobacillales	Streptococcaceae	Streptococcus	Streptococcus timonensis	SRR12567276	SAMN15961061	SRX9055273	Large intestine	SRP279656	Stool	0.00108357
HRGM_Genome_0407	GUT_GENOME096414	Firmicutes_A	Clostridia	Peptostreptococcales	Peptostreptococcaceae	Romboutsia	Romboutsia dakarense	SRR12567276	SAMN15961061	SRX9055285	Large intestine	SRP279656	Stool	0.005231
HRGM_Genome_0408	KIJ_genome_8252	Firmicutes_A	Clostridia	Peptostreptococcales	Peptostreptococcaceae	Romboutsia	Romboutsia timonensis	SRR12567276	SAMN15961061	SRX9055285	Large intestine	SRP279656	Stool	0.00650139
HRGM_Genome_1131	GUT_GENOME000459	Firmicutes_A	Clostridia	Oscillospirales	Oscillospiraceae	Lawsonibacter		SRR12567276	SAMN15961061	SRX9055287	Large intestine	SRP279656	Stool	0.00138248
HRGM_Genome_1213	GUT_GENOME239662	Bacteroidota	Bacteroidia	Bacteroidales	Bacteroidaceae	Bacteroides	Bacteroides stercoris	SRR12567276	SAMN15961061	SRX9055289	Large intestine	SRP279656	Stool	0.0234835
HRGM_Genome_1338	GUT_GENOME096067	Firmicutes_A	Clostridia	Lachnospirales	Lachnospiraceae	Blautia_A	Blautia_A wexlerae	SRR12567276	SAMN15961061	SRX9055291	Large intestine	SRP279656	Stool	0.00257814
HRGM_Genome_1341	GUT_GENOME000906	Firmicutes_A	Clostridia	Lachnospirales	Lachnospiraceae	Blautia_A	Blautia_A sp900120195	SRR12567276	SAMN15961061	SRX9055292	Large intestine	SRP279656	Stool	0.00153194
HRGM_Genome_1366	KIJ_genome_20717	Proteobacteria	Gammaproteobacteria	Burkholderiales	Burkholderiaceae	Parasutterella	Parasutterella excrementihominis	SRR12567276	SAMN15961061	SRX9055294	Large intestine	SRP279656	Stool	0.0191866
HRGM_Genome_1386	GUT_GENOME096080	Bacteroidota	Bacteroidia	Bacteroidales	Bacteroidaceae	Bacteroides	Bacteroides xylanisolvens	SRR12567276	SAMN15961061	SRX9055294	Large intestine	SRP279656	Stool	0.00166271
HRGM_Genome_1388	GUT_GENOME147854	Bacteroidota	Bacteroidia	Bacteroidales	Bacteroidaceae	Bacteroides	Bacteroides caccae	SRR12567276	SAMN15961061	SRX9055296	Large intestine	SRP279656	Stool	0.0105181
HRGM_Genome_1407	GUT_GENOME001120	Bacteroidota	Bacteroidia	Bacteroidales	Bacteroidaceae	Bacteroides	Bacteroides thetaiotaomicron	SRR12567276	SAMN15961061	SRX9055296	Large intestine	SRP279656	Stool	0.00881798
HRGM_Genome_1420	GUT_GENOME000122	Bacteroidota	Bacteroidia	Bacteroidales	Bacteroidaceae	Bacteroides	Bacteroides finegoldii	SRR12567276	SAMN15961061	SRX9055296	Large intestine	SRP279656	Stool	0.00661348
HRGM_Genome_1425	KIJ_genome_12021	Bacteroidota	Bacteroidia	Bacteroidales	Bacteroidaceae	Bacteroides	Bacteroides uniformis	SRR12567276	SAMN15961061	SRX9055298	Large intestine	SRP279656	Stool	0.0292189
HRGM_Genome_1443	GUT_GENOME096166	Desulfobacterota_A	Desulfovibrionia	Desulfovibrionales	Desulfovibrionaceae	Bilophila	Bilophila wadsworthia	SRR12567276	SAMN15961061	SRX9055298	Large intestine	SRP279656	Stool	0.0027276
HRGM_Genome_1463	KIJ_genome_2895	Bacteroidota	Bacteroidia	Bacteroidales	Bacteroidaceae	Bacteroides_A	Bacteroides_A plebeius_A	SRR12567276	SAMN15961061	SRX9055300	Large intestine	SRP279656	Stool	0.173819
HRGM_Genome_1570	GUT_GENOME151978	Firmicutes_A	Clostridia	Lachnospirales	Lachnospiraceae	Lachnospira	Lachnospira sp000436475	SRR12567276	SAMN15961061	SRX9055304	Large intestine	SRP279656	Stool	0.0012517
HRGM_Genome_1595	KIJ_genome_26158	Firmicutes_A	Clostridia	Lachnospirales	Lachnospiraceae	Roseburia	Roseburia inulinivorans	SRR12567276	SAMN15961061	SRX9055306	Large intestine	SRP279656	Stool	0.00949054
HRGM_Genome_1596	GUT_GENOME001506	Firmicutes_A	Clostridia	Lachnospirales	Lachnospiraceae	Roseburia		SRR12567276	SAMN15961061	SRX9055306	Large intestine	SRP279656	Stool	0.00381116
HRGM_Genome_1720	GUT_GENOME143131	Bacteroidota	Bacteroidia	Bacteroidales	Tannerellaceae	Parabacteroides	Parabacteroides distasonis	SRR12567276	SAMN15961061	SRX9055309	Large intestine	SRP279656	Stool	0.00388589
HRGM_Genome_1735	GUT_GENOME143157	Firmicutes_A	Clostridia	Lachnospirales	Lachnospiraceae	Clostridium_Q	Clostridium_Q sp003024715	SRR12567276	SAMN15961061	SRX9055309	Large intestine	SRP279656	Stool	0.00465186
HRGM_Genome_1744	GUT_GENOME000192	Bacteroidota	Bacteroidia	Bacteroidales	Tannerellaceae	Parabacteroides	Parabacteroides merdae	SRR12567276	SAMN15961061	SRX9055311	Large intestine	SRP279656	Stool	0.0157677
HRGM_Genome_1783	GUT_GENOME103694	Firmicutes_A	Clostridia	Lachnospirales	Lachnospiraceae	Hungatella_A	Hungatella_A hathewayi	SRR12567276	SAMN15961061	SRX9055311	Large intestine	SRP279656	Stool	0.00384853
HRGM_Genome_1799	GUT_GENOME143505	Bacteroidota	Bacteroidia	Bacteroidales	Bacteroidaceae	Bacteroides_B	Bacteroides_B dorei	SRR12567276	SAMN15961061	SRX9055315	Large intestine	SRP279656	Stool	0.065126
HRGM_Genome_1807	KIJ_genome_18291	Bacteroidota	Bacteroidia	Bacteroidales	Bacteroidaceae	Bacteroides_B	Bacteroides_B vulgatus	SRR12567276	SAMN15961061	SRX9055316	Large intestine	SRP279656	Stool	0.0782596
HRGM_Genome_1809	GUT_GENOME001488	Bacteroidota	Bacteroidia	Bacteroidales	Bacteroidaceae	Bacteroides_B	Bacteroides_B massiliensis	SRR12567276	SAMN15961061	SRX9055316	Large intestine	SRP279656	Stool	0.0523474
HRGM_Genome_1837	KIJ_genome_17296	Firmicutes_A	Clostridia	Oscillospirales	Acutalibacteraceae	Ruminococcus_E	Ruminococcus_E bromii	SRR12567276	SAMN15961061	SRX9055317	Large intestine	SRP279656	Stool	0.00431558
HRGM_Genome_1853	GUT_GENOME143712	Firmicutes_A	Clostridia	Lachnospirales	Lachnospiraceae	Agathobacter	Agathobacter rectale	SRR12567276	SAMN15961061	SRX9055318	Large intestine	SRP279656	Stool	0.0082762
HRGM_Genome_1864	GUT_GENOME145980	Proteobacteria	Gammaproteobacteria	Enterobacterales	Enterobacteriaceae	Morganella	Morganella morganii	SRR12567276	SAMN15961061	SRX9055319	Large intestine	SRP279656	Stool	0.00732341
HRGM_Genome_1951	KIJ_genome_8197	Firmicutes_A	Clostridia	Oscillospirales	Ruminococcaceae	Ruminococcus_D	Ruminococcus_D bicirculans	SRR12567276	SAMN15961061	SRX9055322	Large intestine	SRP279656	Stool	0.0243802
HRGM_Genome_1958	GUT_GENOME084706	Firmicutes_A	Clostridia	Oscillospirales	Oscillospiraceae	CAG-103		SRR12567276	SAMN15961061	SRX9055323	Large intestine	SRP279656	Stool	0.00211108
HRGM_Genome_2113	KIJ_genome_15903	Firmicutes_A	Clostridia	Oscillospirales	Oscillospiraceae	ER4	ER4 sp000765235	SRR12567276	SAMN15961061	SRX9055335	Large intestine	SRP279656	Stool	0.0141984
HRGM_Genome_2169	KIJ_genome_1161	Firmicutes	Bacilli	Erysipelotrichales	Erysipelatoclostridiaceae	Catenibacterium	Catenibacterium sp000437715	SRR12567276	SAMN15961061	SRX9055345	Large intestine	SRP279656	Stool	0.0018869
HRGM_Genome_2265	KIJ_genome_13087	Firmicutes_A	Clostridia	Lachnospirales	Lachnospiraceae	CAG-81	CAG-81 sp900066535	SRR12567276	SAMN15961061	SRX9055358	Large intestine	SRP279656	Stool	0.00898612
HRGM_Genome_2278	GUT_GENOME239728	Firmicutes_A	Clostridia	Lachnospirales	Lachnospiraceae	Agathobacter	Agathobacter faecis	SRR12567276	SAMN15961061	SRX9055359	Large intestine	SRP279656	Stool	0.0324322
HRGM_Genome_2335	GUT_GENOME001379	Firmicutes_A	Clostridia	Lachnospirales	Lachnospiraceae	Coprococcus	Coprococcus eutactus_A	SRR12567276	SAMN15961061	SRX9055360	Large intestine	SRP279656	Stool	0.00141984
HRGM_Genome_2422	GUT_GENOME000706	Firmicutes_A	Clostridia	Lachnospirales	Lachnospiraceae	Dorea	Dorea formicigenerans	SRR12567276	SAMN15961061	SRX9055361	Large intestine	SRP279656	Stool	0.00246605
HRGM_Genome_2648	GUT_GENOME001239	Firmicutes_A	Clostridia	Lachnospirales	Lachnospiraceae	Eubacterium_G	Eubacterium_G ventriosum	SRR12567276	SAMN15961061	SRX9055365	Large intestine	SRP279656	Stool	0.00203636
HRGM_Genome_2703	GUT_GENOME000659	Firmicutes_A	Clostridia	Lachnospirales	Lachnospiraceae	CAG-56	CAG-56 sp900066615	SRR12567276	SAMN15961061	SRX9055366	Large intestine	SRP279656	Stool	0.00252209
HRGM_Genome_2750	GUT_GENOME140311	Firmicutes_A	Clostridia	Oscillospirales	Ruminococcaceae	Ruminococcus_C	Ruminococcus_C callidus	SRR12567276	SAMN15961061	SRX9055368	Large intestine	SRP279656	Stool	0.00113961
HRGM_Genome_2754	GUT_GENOME001677	Firmicutes_A	Clostridia	Lachnospirales	Lachnospiraceae	UBA9502		SRR12567276	SAMN15961061	SRX9055368	Large intestine	SRP279656	Stool	0.00371775
HRGM_Genome_2768	KIJ_genome_3012	Firmicutes_A	Clostridia	Lachnospirales	Lachnospiraceae	Eubacterium_F	Eubacterium_F sp003491505	SRR12567276	SAMN15961061	SRX9055369	Large intestine	SRP279656	Stool	0.00599697
HRGM_Genome_2853	KIJ_genome_15021	Firmicutes_A	Clostridia	Lachnospirales	Lachnospiraceae	Lachnospira	Lachnospira sp900316325	SRR12567276	SAMN15961061	SRX9055370	Large intestine	SRP279656	Stool	0.00171876
HRGM_Genome_2860	GUT_GENOME140268	Firmicutes_A	Clostridia	Oscillospirales	Butyricicoccaceae	Agathobaculum		SRR12567276	SAMN15961061	SRX9055371	Large intestine	SRP279656	Stool	0.00424085
HRGM_Genome_2890	KIJ_genome_10720	Firmicutes_A	Clostridia	Lachnospirales	Lachnospiraceae	Hungatella_A		SRR12567276	SAMN15961061	SRX9055372	Large intestine	SRP279656	Stool	0.00158798
HRGM_Genome_2908	GUT_GENOME000266	Firmicutes_A	Clostridia	Oscillospirales	Butyricicoccaceae	Agathobaculum	Agathobaculum sp900291975	SRR12567276	SAMN15961061	SRX9055372	Large intestine	SRP279656	Stool	0.00121434
HRGM_Genome_2921	GUT_GENOME000677	Firmicutes	Bacilli	Haloplasmatales	Turicibacteraceae	Turicibacter	Turicibacter sanguinis	SRR12567276	SAMN15961061	SRX9055372	Large intestine	SRP279656	Stool	0.00170008
HRGM_Genome_2952	GUT_GENOME000149	Firmicutes_A	Clostridia	Lachnospirales	Lachnospiraceae	Dorea	Dorea longicatena	SRR12567276	SAMN15961061	SRX9055375	Large intestine	SRP279656	Stool	0.00269023
HRGM_Genome_3068	GUT_GENOME000131	Firmicutes_A	Clostridia	Lachnospirales	Lachnospiraceae	Blautia_A	Blautia_A sp900066205	SRR12567276	SAMN15961061	SRX9055382	Large intestine	SRP279656	Stool	0.00115829
HRGM_Genome_3125	GUT_GENOME000534	Firmicutes_A	Clostridia	Peptostreptococcales	Peptostreptococcaceae	Terrisporobacter		SRR12567276	SAMN15961061	SRX9055382	Large intestine	SRP279656	Stool	0.00151325
HRGM_Genome_3183	KIJ_genome_6515	Firmicutes_A	Clostridia	Oscillospirales	Oscillospiraceae	CAG-110		SRR12567276	SAMN15961061	SRX9055383	Large intestine	SRP279656	Stool	0.00205504
HRGM_Genome_3191	GUT_GENOME001635	Bacteroidota	Bacteroidia	Bacteroidales	Marinifilaceae	Odoribacter	Odoribacter splanchnicus	SRR12567276	SAMN15961061	SRX9055386	Large intestine	SRP279656	Stool	0.00805201
HRGM_Genome_3276	KIJ_genome_26552	Firmicutes_A	Clostridia	Peptostreptococcales	Peptostreptococcaceae	Intestinibacter		SRR12567276	SAMN15961061	SRX9055388	Large intestine	SRP279656	Stool	0.00472659
HRGM_Genome_3359	GUT_GENOME251083	Firmicutes_A	Clostridia	Oscillospirales	Ruminococcaceae	Gemmiger	Gemmiger sp003476825	SRR12567276	SAMN15961061	SRX9055389	Large intestine	SRP279656	Stool	0.028154
HRGM_Genome_3364	GUT_GENOME000367	Firmicutes_A	Clostridia	Oscillospirales	Ruminococcaceae	Gemmiger	Gemmiger formicilis	SRR12567276	SAMN15961061	SRX9055390	Large intestine	SRP279656	Stool	0.00351225
HRGM_Genome_3568	KIJ_genome_6931	Firmicutes_A	Clostridia	Lachnospirales	Lachnospiraceae	Clostridium_M	Clostridium_M sp000431375	SRR12567276	SAMN15961061	SRX9055394	Large intestine	SRP279656	Stool	0.00190558
HRGM_Genome_3659	GUT_GENOME247421	Firmicutes_A	Clostridia	Christensenellales	CAG-74	UBA11524	UBA11524 sp000437595	SRR12567276	SAMN15961061	SRX9055396	Large intestine	SRP279656	Stool	0.00248473
HRGM_Genome_3702	GUT_GENOME239799	Firmicutes_A	Clostridia	Lachnospirales	Lachnospiraceae	Eisenbergiella	Eisenbergiella sp900066775	SRR12567276	SAMN15961061	SRX9055398	Large intestine	SRP279656	Stool	0.0013638
HRGM_Genome_3831	KIJ_genome_9565	Firmicutes_A	Clostridia	Oscillospirales	Acutalibacteraceae	CAG-217	CAG-217 sp000436335	SRR12567276	SAMN15961061	SRX9055400	Large intestine	SRP279656	Stool	0.00870589
HRGM_Genome_4217	GUT_GENOME234088	Firmicutes_A	Clostridia	Lachnospirales	Lachnospiraceae	Oribacterium		SRR12567276	SAMN15961061	SRX9055406	Large intestine	SRP279656	Stool	0.0034562
HRGM_Genome_5005	GUT_GENOME164707	Firmicutes_C	Negativicutes	Veillonellales	Dialisteraceae	Dialister		SRR12567276	SAMN15961061	SRX9055407	Large intestine	SRP279656	Stool	0.00941581
HRGM_Genome_0045	GUT_GENOME144544	Proteobacteria	Gammaproteobacteria	Enterobacterales	Enterobacteriaceae	Escherichia	Escherichia coli_D	SRR12567275	SAMN15961062	SRX9055249	Large intestine	SRP279656	Stool	0.00987529
HRGM_Genome_0142	GUT_GENOME096257	Firmicutes	Bacilli	Erysipelotrichales	Erysipelatoclostridiaceae	Erysipelatoclostridium	Erysipelatoclostridium ramosum	SRR12567275	SAMN15961062	SRX9055260	Large intestine	SRP279656	Stool	0.0029359
HRGM_Genome_0211	KIJ_genome_8774	Bacteroidota	Bacteroidia	Bacteroidales	Rikenellaceae	Alistipes	Alistipes onderdonkii	SRR12567275	SAMN15961062	SRX9055265	Large intestine	SRP279656	Stool	0.0201631
HRGM_Genome_0212	KIJ_genome_10739	Bacteroidota	Bacteroidia	Bacteroidales	Rikenellaceae	Alistipes	Alistipes finegoldii	SRR12567275	SAMN15961062	SRX9055265	Large intestine	SRP279656	Stool	0.00977823
HRGM_Genome_0217	KIJ_genome_22335	Bacteroidota	Bacteroidia	Bacteroidales	Rikenellaceae	Alistipes	Alistipes shahii	SRR12567275	SAMN15961062	SRX9055266	Large intestine	SRP279656	Stool	0.0128597
HRGM_Genome_0263	KIJ_genome_16096	Bacteroidota	Bacteroidia	Bacteroidales	Rikenellaceae	Alistipes_A	Alistipes_A ihumii	SRR12567275	SAMN15961062	SRX9055267	Large intestine	SRP279656	Stool	0.00279031
HRGM_Genome_0265	GUT_GENOME095973	Firmicutes_A	Clostridia	Lachnospirales	Lachnospiraceae	Dorea	Dorea scindens	SRR12567275	SAMN15961062	SRX9055267	Large intestine	SRP279656	Stool	0.0039307
HRGM_Genome_0268	GUT_GENOME001046	Firmicutes	Bacilli	Erysipelotrichales	Erysipelotrichaceae	Holdemania	Holdemania filiformis	SRR12567275	SAMN15961062	SRX9055268	Large intestine	SRP279656	Stool	0.00196535
HRGM_Genome_0283	GUT_GENOME096375	Firmicutes_A	Clostridia	Lachnospirales	Lachnospiraceae	Tyzzerella	Tyzzerella sp000411335	SRR12567275	SAMN15961062	SRX9055268	Large intestine	SRP279656	Stool	0.0322949
HRGM_Genome_0284	GUT_GENOME096210	Firmicutes_A	Clostridia	Lachnospirales	Lachnospiraceae	Faecalicatena	Faecalicatena gnavus	SRR12567275	SAMN15961062	SRX9055268	Large intestine	SRP279656	Stool	0.0114282
HRGM_Genome_0300	KIJ_genome_17584	Actinobacteriota	Actinobacteria	Actinomycetales	Actinomycetaceae	Pauljensenia	Pauljensenia sp000466265	SRR12567275	SAMN15961062	SRX9055271	Large intestine	SRP279656	Stool	0.0192653
HRGM_Genome_0313	GUT_GENOME096569	Firmicutes	Bacilli	Lactobacillales	Streptococcaceae	Streptococcus	Streptococcus timonensis	SRR12567275	SAMN15961062	SRX9055273	Large intestine	SRP279656	Stool	0.00313
HRGM_Genome_0393	GUT_GENOME096084	Fusobacteriota	Fusobacteriia	Fusobacteriales	Fusobacteriaceae	Fusobacterium	Fusobacterium vincentii	SRR12567275	SAMN15961062	SRX9055285	Large intestine	SRP279656	Stool	0.00135876
HRGM_Genome_0433	GUT_GENOME000396	Actinobacteriota	Coriobacteriia	Coriobacteriales	Coriobacteriaceae	Collinsella	Collinsella aerofaciens_F	SRR12567275	SAMN15961062	SRX9055285	Large intestine	SRP279656	Stool	0.00635706
HRGM_Genome_1107	KIJ_genome_16333	Firmicutes_A	Clostridia	Lachnospirales	Lachnospiraceae	Clostridium_M	Clostridium_M bolteae	SRR12567275	SAMN15961062	SRX9055287	Large intestine	SRP279656	Stool	0.0152618
HRGM_Genome_1127	GUT_GENOME096496	Firmicutes_A	Clostridia	Oscillospirales	Oscillospiraceae	Lawsonibacter	Lawsonibacter asaccharolyticus	SRR12567275	SAMN15961062	SRX9055287	Large intestine	SRP279656	Stool	0.00626001
HRGM_Genome_1128	GUT_GENOME096144	Firmicutes_A	Clostridia	Oscillospirales	Oscillospiraceae	Lawsonibacter	Lawsonibacter sp000177015	SRR12567275	SAMN15961062	SRX9055287	Large intestine	SRP279656	Stool	0.00451303
HRGM_Genome_1147	GUT_GENOME096498	Firmicutes_A	Clostridia	Oscillospirales	Oscillospiraceae	Intestinimonas	Intestinimonas massiliensis	SRR12567275	SAMN15961062	SRX9055288	Large intestine	SRP279656	Stool	0.00123744
HRGM_Genome_1195	KIJ_genome_28853	Firmicutes_A	Clostridia	Oscillospirales	Ruminococcaceae	Fournierella		SRR12567275	SAMN15961062	SRX9055288	Large intestine	SRP279656	Stool	0.04234
HRGM_Genome_1334	GUT_GENOME096063	Bacteroidota	Bacteroidia	Bacteroidales	Bacteroidaceae	Bacteroides	Bacteroides fragilis	SRR12567275	SAMN15961062	SRX9055291	Large intestine	SRP279656	Stool	0.174116
HRGM_Genome_1338	GUT_GENOME096067	Firmicutes_A	Clostridia	Lachnospirales	Lachnospiraceae	Blautia_A	Blautia_A wexlerae	SRR12567275	SAMN15961062	SRX9055291	Large intestine	SRP279656	Stool	0.00109186
HRGM_Genome_1366	KIJ_genome_20717	Proteobacteria	Gammaproteobacteria	Burkholderiales	Burkholderiaceae	Parasutterella	Parasutterella excrementihominis	SRR12567275	SAMN15961062	SRX9055294	Large intestine	SRP279656	Stool	0.00247489
HRGM_Genome_1386	GUT_GENOME096080	Bacteroidota	Bacteroidia	Bacteroidales	Bacteroidaceae	Bacteroides	Bacteroides xylanisolvens	SRR12567275	SAMN15961062	SRX9055294	Large intestine	SRP279656	Stool	0.00342117
HRGM_Genome_1388	GUT_GENOME147854	Bacteroidota	Bacteroidia	Bacteroidales	Bacteroidaceae	Bacteroides	Bacteroides caccae	SRR12567275	SAMN15961062	SRX9055296	Large intestine	SRP279656	Stool	0.036541
HRGM_Genome_1407	GUT_GENOME001120	Bacteroidota	Bacteroidia	Bacteroidales	Bacteroidaceae	Bacteroides	Bacteroides thetaiotaomicron	SRR12567275	SAMN15961062	SRX9055296	Large intestine	SRP279656	Stool	0.00371233
HRGM_Genome_1430	KIJ_genome_9193	Bacteroidota	Bacteroidia	Bacteroidales	Bacteroidaceae	Bacteroides	Bacteroides uniformis	SRR12567275	SAMN15961062	SRX9055298	Large intestine	SRP279656	Stool	0.00444024
HRGM_Genome_1451	KIJ_genome_26262	Proteobacteria	Gammaproteobacteria	Burkholderiales	Burkholderiaceae	Sutterella	Sutterella wadsworthensis_B	SRR12567275	SAMN15961062	SRX9055299	Large intestine	SRP279656	Stool	0.00458582
HRGM_Genome_1492	GUT_GENOME096178	Firmicutes_A	Clostridia	Lachnospirales	Lachnospiraceae	Clostridium_Q	Clostridium_Q symbiosum	SRR12567275	SAMN15961062	SRX9055300	Large intestine	SRP279656	Stool	0.00480419
HRGM_Genome_1506	GUT_GENOME096193	Firmicutes_A	Clostridia	Lachnospirales	Lachnospiraceae	Faecalicatena	Faecalicatena torques	SRR12567275	SAMN15961062	SRX9055300	Large intestine	SRP279656	Stool	0.00232931
HRGM_Genome_1615	GUT_GENOME143211	Verrucomicrobiota	Verrucomicrobiae	Verrucomicrobiales	Akkermansiaceae	Akkermansia	Akkermansia muciniphila	SRR12567275	SAMN15961062	SRX9055307	Large intestine	SRP279656	Stool	0.17448
HRGM_Genome_1622	GUT_GENOME142458	Firmicutes	Bacilli	Lactobacillales	Lactobacillaceae	Lactobacillus_F	Lactobacillus_F plantarum	SRR12567275	SAMN15961062	SRX9055307	Large intestine	SRP279656	Stool	0.00543505
HRGM_Genome_1680	KIJ_genome_27722	Actinobacteriota	Coriobacteriia	Coriobacteriales	Eggerthellaceae	Eggerthella	Eggerthella lenta	SRR12567275	SAMN15961062	SRX9055307	Large intestine	SRP279656	Stool	0.00288737
HRGM_Genome_1701	GUT_GENOME142625	Firmicutes_A	Clostridia	Lachnospirales	Lachnospiraceae	Lachnoclostridium_A	Lachnoclostridium_A edouardi	SRR12567275	SAMN15961062	SRX9055308	Large intestine	SRP279656	Stool	0.00203814
HRGM_Genome_1714	KIJ_genome_20345	Firmicutes_A	Clostridia	Monoglobales	Monoglobaceae	Monoglobus	Monoglobus pectinilyticus	SRR12567275	SAMN15961062	SRX9055309	Large intestine	SRP279656	Stool	0.0183918
HRGM_Genome_1738	GUT_GENOME143189	Firmicutes_A	Clostridia	Oscillospirales	Oscillospiraceae	Ruminiclostridium_C	Ruminiclostridium_C sp000435295	SRR12567275	SAMN15961062	SRX9055310	Large intestine	SRP279656	Stool	0.00524094
HRGM_Genome_1780	GUT_GENOME143497	Firmicutes_A	Clostridia	Lachnospirales	Lachnospiraceae	Lactonifactor	Lactonifactor longoviformis	SRR12567275	SAMN15961062	SRX9055311	Large intestine	SRP279656	Stool	0.0010676
HRGM_Genome_1807	KIJ_genome_18291	Bacteroidota	Bacteroidia	Bacteroidales	Bacteroidaceae	Bacteroides_B	Bacteroides_B vulgatus	SRR12567275	SAMN15961062	SRX9055316	Large intestine	SRP279656	Stool	0.0274907
HRGM_Genome_1841	GUT_GENOME143525	Firmicutes_A	Clostridia	Lachnospirales	Lachnospiraceae	Clostridium_Q	Clostridium_Q saccharolyticum	SRR12567275	SAMN15961062	SRX9055317	Large intestine	SRP279656	Stool	0.00281458
HRGM_Genome_1864	GUT_GENOME145980	Proteobacteria	Gammaproteobacteria	Enterobacterales	Enterobacteriaceae	Morganella	Morganella morganii	SRR12567275	SAMN15961062	SRX9055319	Large intestine	SRP279656	Stool	0.0156985
HRGM_Genome_1892	KIJ_genome_18988	Firmicutes_A	Clostridia	Lachnospirales	Lachnospiraceae	Anaerostipes	Anaerostipes hadrus	SRR12567275	SAMN15961062	SRX9055321	Large intestine	SRP279656	Stool	0.00951133
HRGM_Genome_1968	KIJ_genome_5491	Firmicutes_A	Clostridia	Oscillospirales	Oscillospiraceae	Oscillibacter	Oscillibacter sp900066435	SRR12567275	SAMN15961062	SRX9055324	Large intestine	SRP279656	Stool	0.0071335
HRGM_Genome_1989	GUT_GENOME141054	Firmicutes_A	Clostridia	Lachnospirales	Lachnospiraceae	Clostridium_M	Clostridium_M asparagiforme	SRR12567275	SAMN15961062	SRX9055324	Large intestine	SRP279656	Stool	0.0010676
HRGM_Genome_2085	GUT_GENOME000725	Firmicutes_A	Clostridia	Lachnospirales	Lachnospiraceae	Hungatella	Hungatella hathewayi	SRR12567275	SAMN15961062	SRX9055331	Large intestine	SRP279656	Stool	0.00300869
HRGM_Genome_2086	GUT_GENOME000133	Firmicutes_A	Clostridia	Lachnospirales	Lachnospiraceae	Hungatella	Hungatella effluvii	SRR12567275	SAMN15961062	SRX9055331	Large intestine	SRP279656	Stool	0.0136119
HRGM_Genome_2093	GUT_GENOME239673	Firmicutes_A	Clostridia	Lachnospirales	Lachnospiraceae	Eisenbergiella	Eisenbergiella massiliensis	SRR12567275	SAMN15961062	SRX9055331	Large intestine	SRP279656	Stool	0.00388218
HRGM_Genome_2236	GUT_GENOME159485	Firmicutes_A	Clostridia	Oscillospirales	Oscillospiraceae	CAG-83	CAG-83 sp000435555	SRR12567275	SAMN15961062	SRX9055353	Large intestine	SRP279656	Stool	0.00135876
HRGM_Genome_2278	GUT_GENOME239728	Firmicutes_A	Clostridia	Lachnospirales	Lachnospiraceae	Agathobacter	Agathobacter faecis	SRR12567275	SAMN15961062	SRX9055359	Large intestine	SRP279656	Stool	0.0103363
HRGM_Genome_2513	GUT_GENOME000586	Firmicutes_A	Clostridia	Eubacteriales	Eubacteriaceae	Eubacterium	Eubacterium callanderi	SRR12567275	SAMN15961062	SRX9055362	Large intestine	SRP279656	Stool	0.0029359
HRGM_Genome_2517	GUT_GENOME000518	Firmicutes_A	Clostridia	Oscillospirales	Oscillospiraceae	Flavonifractor	Flavonifractor plautii	SRR12567275	SAMN15961062	SRX9055363	Large intestine	SRP279656	Stool	0.00652691
HRGM_Genome_2534	GUT_GENOME000718	Firmicutes_A	Clostridia	Lachnospirales	Lachnospiraceae	Tyzzerella	Tyzzerella nexilis	SRR12567275	SAMN15961062	SRX9055363	Large intestine	SRP279656	Stool	0.0328044
HRGM_Genome_2703	GUT_GENOME000659	Firmicutes_A	Clostridia	Lachnospirales	Lachnospiraceae	CAG-56	CAG-56 sp900066615	SRR12567275	SAMN15961062	SRX9055366	Large intestine	SRP279656	Stool	0.00174698
HRGM_Genome_2814	GUT_GENOME000004	Firmicutes_A	Clostridia	Lachnospirales	Lachnospiraceae	Blautia_A	Blautia_A sp900066165	SRR12567275	SAMN15961062	SRX9055370	Large intestine	SRP279656	Stool	0.00111613
HRGM_Genome_2853	KIJ_genome_15021	Firmicutes_A	Clostridia	Lachnospirales	Lachnospiraceae	Lachnospira	Lachnospira sp900316325	SRR12567275	SAMN15961062	SRX9055370	Large intestine	SRP279656	Stool	0.00866211
HRGM_Genome_2931	KIJ_genome_15042	Firmicutes_A	Clostridia	Oscillospirales	Ruminococcaceae	Negativibacillus	Negativibacillus massiliensis	SRR12567275	SAMN15961062	SRX9055372	Large intestine	SRP279656	Stool	0.00652691
HRGM_Genome_3058	GUT_GENOME140330	Bacteroidota	Bacteroidia	Bacteroidales	Bacteroidaceae	Bacteroides	Bacteroides cutis	SRR12567275	SAMN15961062	SRX9055381	Large intestine	SRP279656	Stool	0.00410055
HRGM_Genome_3145	GUT_GENOME000634	Firmicutes_A	Clostridia	Lachnospirales	Lachnospiraceae	UBA7160		SRR12567275	SAMN15961062	SRX9055382	Large intestine	SRP279656	Stool	0.00322706
HRGM_Genome_3183	KIJ_genome_6515	Firmicutes_A	Clostridia	Oscillospirales	Oscillospiraceae	CAG-110		SRR12567275	SAMN15961062	SRX9055383	Large intestine	SRP279656	Stool	0.0729849
HRGM_Genome_3272	GUT_GENOME257450	Firmicutes_A	Clostridia	Oscillospirales	Ruminococcaceae	Ruthenibacterium	Ruthenibacterium sp003149955	SRR12567275	SAMN15961062	SRX9055387	Large intestine	SRP279656	Stool	0.0063328
HRGM_Genome_3276	KIJ_genome_26552	Firmicutes_A	Clostridia	Peptostreptococcales	Peptostreptococcaceae	Intestinibacter		SRR12567275	SAMN15961062	SRX9055387	Large intestine	SRP279656	Stool	0.0018683
HRGM_Genome_3345	GUT_GENOME260844	Firmicutes_A	Clostridia	Christensenellales	CAG-138			SRR12567275	SAMN15961062	SRX9055388	Large intestine	SRP279656	Stool	0.00126171
HRGM_Genome_3352	GUT_GENOME087397	Firmicutes_A	Clostridia	Christensenellales	CAG-74			SRR12567275	SAMN15961062	SRX9055388	Large intestine	SRP279656	Stool	0.00308148
HRGM_Genome_3371	GUT_GENOME001315	Firmicutes_A	Clostridia	Oscillospirales	Butyricicoccaceae			SRR12567275	SAMN15961062	SRX9055390	Large intestine	SRP279656	Stool	0.00104333
HRGM_Genome_3817	GUT_GENOME252930	Firmicutes_A	Clostridia	Oscillospirales	Acutalibacteraceae	UBA1691		SRR12567275	SAMN15961062	SRX9055400	Large intestine	SRP279656	Stool	0.0458339
HRGM_Genome_3840	GUT_GENOME233517	Firmicutes_C	Negativicutes	Acidaminococcales	Acidaminococcaceae	Phascolarctobacterium	Phascolarctobacterium faecium	SRR12567275	SAMN15961062	SRX9055400	Large intestine	SRP279656	Stool	0.0188528
HRGM_Genome_4110	GUT_GENOME001443	Desulfobacterota_A	Desulfovibrionia	Desulfovibrionales	Desulfovibrionaceae	Desulfovibrio		SRR12567275	SAMN15961062	SRX9055406	Large intestine	SRP279656	Stool	0.00504683
HRGM_Genome_5125	GUT_GENOME000604	Firmicutes_A	Clostridia	Lachnospirales	Lachnospiraceae	UBA7096		SRR12567275	SAMN15961062	SRX9055410	Large intestine	SRP279656	Stool	0.00291163
HRGM_Genome_0045	GUT_GENOME144544	Proteobacteria	Gammaproteobacteria	Enterobacterales	Enterobacteriaceae	Escherichia	Escherichia coli_D	SRR12567274	SAMN15961063	SRX9055249	Large intestine	SRP279656	Stool	0.138694
HRGM_Genome_0105	GUT_GENOME095967	Firmicutes_A	Clostridia	Oscillospirales	Ruminococcaceae	Faecalibacterium	Faecalibacterium prausnitzii_K	SRR12567274	SAMN15961063	SRX9055257	Large intestine	SRP279656	Stool	0.0301245
HRGM_Genome_0108	GUT_GENOME147678	Firmicutes_A	Clostridia	Oscillospirales	Ruminococcaceae	Faecalibacterium	Faecalibacterium prausnitzii_G	SRR12567274	SAMN15961063	SRX9055258	Large intestine	SRP279656	Stool	0.00248633
HRGM_Genome_0123	KIJ_genome_17563	Firmicutes_A	Clostridia	Oscillospirales	Ruminococcaceae	Faecalibacterium	Faecalibacterium prausnitzii_C	SRR12567274	SAMN15961063	SRX9055259	Large intestine	SRP279656	Stool	0.0133067
HRGM_Genome_0126	GUT_GENOME139147	Firmicutes_A	Clostridia	Oscillospirales	Ruminococcaceae	Faecalibacterium		SRR12567274	SAMN15961063	SRX9055260	Large intestine	SRP279656	Stool	0.0258471
HRGM_Genome_0170	KIJ_genome_11473	Proteobacteria	Gammaproteobacteria	Burkholderiales	Burkholderiaceae	Sutterella	Sutterella wadsworthensis_A	SRR12567274	SAMN15961063	SRX9055262	Large intestine	SRP279656	Stool	0.0101471
HRGM_Genome_0211	KIJ_genome_8774	Bacteroidota	Bacteroidia	Bacteroidales	Rikenellaceae	Alistipes	Alistipes onderdonkii	SRR12567274	SAMN15961063	SRX9055265	Large intestine	SRP279656	Stool	0.00166806
HRGM_Genome_0247	GUT_GENOME000545	Firmicutes_A	Clostridia	Clostridiales	Clostridiaceae	Clostridium		SRR12567274	SAMN15961063	SRX9055267	Large intestine	SRP279656	Stool	0.00159712
HRGM_Genome_0297	KIJ_genome_19410	Firmicutes_C	Negativicutes	Acidaminococcales	Acidaminococcaceae	Acidaminococcus	Acidaminococcus intestini	SRR12567274	SAMN15961063	SRX9055269	Large intestine	SRP279656	Stool	0.00422219
HRGM_Genome_0300	KIJ_genome_17584	Actinobacteriota	Actinobacteria	Actinomycetales	Actinomycetaceae	Pauljensenia	Pauljensenia sp000466265	SRR12567274	SAMN15961063	SRX9055271	Large intestine	SRP279656	Stool	0.00284107
HRGM_Genome_0336	GUT_GENOME096383	Firmicutes_C	Negativicutes	Veillonellales	Veillonellaceae	Veillonella	Veillonella atypica	SRR12567274	SAMN15961063	SRX9055275	Large intestine	SRP279656	Stool	0.00211267
HRGM_Genome_0345	GUT_GENOME212278	Firmicutes_C	Negativicutes	Veillonellales	Veillonellaceae	Veillonella	Veillonella dispar	SRR12567274	SAMN15961063	SRX9055279	Large intestine	SRP279656	Stool	0.00301923
HRGM_Genome_0433	GUT_GENOME000396	Actinobacteriota	Coriobacteriia	Coriobacteriales	Coriobacteriaceae	Collinsella	Collinsella aerofaciens_F	SRR12567274	SAMN15961063	SRX9055285	Large intestine	SRP279656	Stool	0.00183361
HRGM_Genome_1124	GUT_GENOME095983	Firmicutes_A	Clostridia	Lachnospirales	Lachnospiraceae	Faecalicatena	Faecalicatena lactaris	SRR12567274	SAMN15961063	SRX9055287	Large intestine	SRP279656	Stool	0.00243588
HRGM_Genome_1132	GUT_GENOME000420	Firmicutes_A	Clostridia	Oscillospirales	Oscillospiraceae	Lawsonibacter		SRR12567274	SAMN15961063	SRX9055288	Large intestine	SRP279656	Stool	0.00288995
HRGM_Genome_1213	GUT_GENOME239662	Bacteroidota	Bacteroidia	Bacteroidales	Bacteroidaceae	Bacteroides	Bacteroides stercoris	SRR12567274	SAMN15961063	SRX9055289	Large intestine	SRP279656	Stool	0.0142448
HRGM_Genome_1330	GUT_GENOME096057	Firmicutes	Bacilli	Lactobacillales	Lactobacillaceae	Lactobacillus_H	Lactobacillus_H reuteri	SRR12567274	SAMN15961063	SRX9055290	Large intestine	SRP279656	Stool	0.12971
HRGM_Genome_1338	GUT_GENOME096067	Firmicutes_A	Clostridia	Lachnospirales	Lachnospiraceae	Blautia_A	Blautia_A wexlerae	SRR12567274	SAMN15961063	SRX9055291	Large intestine	SRP279656	Stool	0.00934778
HRGM_Genome_1366	KIJ_genome_20717	Proteobacteria	Gammaproteobacteria	Burkholderiales	Burkholderiaceae	Parasutterella	Parasutterella excrementihominis	SRR12567274	SAMN15961063	SRX9055294	Large intestine	SRP279656	Stool	0.00188406
HRGM_Genome_1387	GUT_GENOME096203	Bacteroidota	Bacteroidia	Bacteroidales	Bacteroidaceae	Bacteroides	Bacteroides ovatus	SRR12567274	SAMN15961063	SRX9055295	Large intestine	SRP279656	Stool	0.00417331
HRGM_Genome_1407	GUT_GENOME001120	Bacteroidota	Bacteroidia	Bacteroidales	Bacteroidaceae	Bacteroides	Bacteroides thetaiotaomicron	SRR12567274	SAMN15961063	SRX9055296	Large intestine	SRP279656	Stool	0.00127076
HRGM_Genome_1425	KIJ_genome_12021	Bacteroidota	Bacteroidia	Bacteroidales	Bacteroidaceae	Bacteroides	Bacteroides uniformis	SRR12567274	SAMN15961063	SRX9055297	Large intestine	SRP279656	Stool	0.00163811
HRGM_Genome_1443	GUT_GENOME096166	Desulfobacterota_A	Desulfovibrionia	Desulfovibrionales	Desulfovibrionaceae	Bilophila	Bilophila wadsworthia	SRR12567274	SAMN15961063	SRX9055298	Large intestine	SRP279656	Stool	0.00493955
HRGM_Genome_1461	GUT_GENOME001778	Bacteroidota	Bacteroidia	Bacteroidales	Bacteroidaceae	Bacteroides_A	Bacteroides_A coprophilus	SRR12567274	SAMN15961063	SRX9055299	Large intestine	SRP279656	Stool	0.0183046
HRGM_Genome_1463	KIJ_genome_2895	Bacteroidota	Bacteroidia	Bacteroidales	Bacteroidaceae	Bacteroides_A	Bacteroides_A plebeius_A	SRR12567274	SAMN15961063	SRX9055300	Large intestine	SRP279656	Stool	0.0139153
HRGM_Genome_1549	GUT_GENOME001689	Firmicutes_A	Clostridia	Lachnospirales	Lachnospiraceae	Eubacterium_E	Eubacterium_E hallii	SRR12567274	SAMN15961063	SRX9055303	Large intestine	SRP279656	Stool	0.00788153
HRGM_Genome_1566	GUT_GENOME000299	Firmicutes_A	Clostridia	Lachnospirales	Lachnospiraceae	Eubacterium_E	Eubacterium_E hallii_A	SRR12567274	SAMN15961063	SRX9055304	Large intestine	SRP279656	Stool	0.00583507
HRGM_Genome_1720	GUT_GENOME143131	Bacteroidota	Bacteroidia	Bacteroidales	Tannerellaceae	Parabacteroides	Parabacteroides distasonis	SRR12567274	SAMN15961063	SRX9055309	Large intestine	SRP279656	Stool	0.00956693
HRGM_Genome_1738	GUT_GENOME143189	Firmicutes_A	Clostridia	Oscillospirales	Oscillospiraceae	Ruminiclostridium_C	Ruminiclostridium_C sp000435295	SRR12567274	SAMN15961063	SRX9055310	Large intestine	SRP279656	Stool	0.00115566
HRGM_Genome_1744	GUT_GENOME000192	Bacteroidota	Bacteroidia	Bacteroidales	Tannerellaceae	Parabacteroides	Parabacteroides merdae	SRR12567274	SAMN15961063	SRX9055311	Large intestine	SRP279656	Stool	0.00666438
HRGM_Genome_1807	KIJ_genome_18291	Bacteroidota	Bacteroidia	Bacteroidales	Bacteroidaceae	Bacteroides_B	Bacteroides_B vulgatus	SRR12567274	SAMN15961063	SRX9055316	Large intestine	SRP279656	Stool	0.0165577
HRGM_Genome_1837	KIJ_genome_17296	Firmicutes_A	Clostridia	Oscillospirales	Acutalibacteraceae	Ruminococcus_E	Ruminococcus_E bromii	SRR12567274	SAMN15961063	SRX9055317	Large intestine	SRP279656	Stool	0.00262034
HRGM_Genome_1841	GUT_GENOME143525	Firmicutes_A	Clostridia	Lachnospirales	Lachnospiraceae	Clostridium_Q	Clostridium_Q saccharolyticum	SRR12567274	SAMN15961063	SRX9055317	Large intestine	SRP279656	Stool	0.0012408
HRGM_Genome_1853	GUT_GENOME143712	Firmicutes_A	Clostridia	Lachnospirales	Lachnospiraceae	Agathobacter	Agathobacter rectale	SRR12567274	SAMN15961063	SRX9055318	Large intestine	SRP279656	Stool	0.00156085
HRGM_Genome_1892	KIJ_genome_18988	Firmicutes_A	Clostridia	Lachnospirales	Lachnospiraceae	Anaerostipes	Anaerostipes hadrus	SRR12567274	SAMN15961063	SRX9055321	Large intestine	SRP279656	Stool	0.0280544
HRGM_Genome_1968	KIJ_genome_5491	Firmicutes_A	Clostridia	Oscillospirales	Oscillospiraceae	Oscillibacter	Oscillibacter sp900066435	SRR12567274	SAMN15961063	SRX9055324	Large intestine	SRP279656	Stool	0.00378389
HRGM_Genome_2080	GUT_GENOME140340	Firmicutes	Bacilli	Lactobacillales	Streptococcaceae	Streptococcus	Streptococcus vestibularis	SRR12567274	SAMN15961063	SRX9055330	Large intestine	SRP279656	Stool	0.00724615
HRGM_Genome_2113	KIJ_genome_15903	Firmicutes_A	Clostridia	Oscillospirales	Oscillospiraceae	ER4	ER4 sp000765235	SRR12567274	SAMN15961063	SRX9055335	Large intestine	SRP279656	Stool	0.00180681
HRGM_Genome_2146	GUT_GENOME001139	Firmicutes	Bacilli	Lactobacillales	Streptococcaceae	Streptococcus	Streptococcus parasanguinis_B	SRR12567274	SAMN15961063	SRX9055344	Large intestine	SRP279656	Stool	0.00149464
HRGM_Genome_2169	KIJ_genome_1161	Firmicutes	Bacilli	Erysipelotrichales	Erysipelatoclostridiaceae	Catenibacterium	Catenibacterium sp000437715	SRR12567274	SAMN15961063	SRX9055345	Large intestine	SRP279656	Stool	0.00475982
HRGM_Genome_2278	GUT_GENOME239728	Firmicutes_A	Clostridia	Lachnospirales	Lachnospiraceae	Agathobacter	Agathobacter faecis	SRR12567274	SAMN15961063	SRX9055359	Large intestine	SRP279656	Stool	0.00173901
HRGM_Genome_2308	KIJ_genome_14211	Firmicutes_A	Clostridia	Christensenellales	CAG-74			SRR12567274	SAMN15961063	SRX9055359	Large intestine	SRP279656	Stool	0.00152932
HRGM_Genome_2351	KIJ_genome_10811	Firmicutes_A	Clostridia	Oscillospirales	Ruminococcaceae	Negativibacillus	Negativibacillus sp000435195	SRR12567274	SAMN15961063	SRX9055360	Large intestine	SRP279656	Stool	0.00531321
HRGM_Genome_2422	GUT_GENOME000706	Firmicutes_A	Clostridia	Lachnospirales	Lachnospiraceae	Dorea	Dorea formicigenerans	SRR12567274	SAMN15961063	SRX9055361	Large intestine	SRP279656	Stool	0.00140477
HRGM_Genome_2564	KIJ_genome_24717	Bacteroidota	Bacteroidia	Bacteroidales	Bacteroidaceae	Prevotella	Prevotella copri	SRR12567274	SAMN15961063	SRX9055363	Large intestine	SRP279656	Stool	0.145861
HRGM_Genome_2573	GUT_GENOME239747	Bacteroidota	Bacteroidia	Bacteroidales	Bacteroidaceae	Prevotella	Prevotella copri_A	SRR12567274	SAMN15961063	SRX9055363	Large intestine	SRP279656	Stool	0.187233
HRGM_Genome_2589	GUT_GENOME126659	Bacteroidota	Bacteroidia	Bacteroidales	Bacteroidaceae	Prevotella		SRR12567274	SAMN15961063	SRX9055364	Large intestine	SRP279656	Stool	0.00692925
HRGM_Genome_2703	GUT_GENOME000659	Firmicutes_A	Clostridia	Lachnospirales	Lachnospiraceae	CAG-56	CAG-56 sp900066615	SRR12567274	SAMN15961063	SRX9055366	Large intestine	SRP279656	Stool	0.00197393
HRGM_Genome_2717	KIJ_genome_13228	Firmicutes_A	Clostridia	Lachnospirales	Lachnospiraceae	CAG-81	CAG-81 sp000435795	SRR12567274	SAMN15961063	SRX9055367	Large intestine	SRP279656	Stool	0.00247056
HRGM_Genome_2814	GUT_GENOME000004	Firmicutes_A	Clostridia	Lachnospirales	Lachnospiraceae	Blautia_A	Blautia_A sp900066165	SRR12567274	SAMN15961063	SRX9055370	Large intestine	SRP279656	Stool	0.00160027
HRGM_Genome_2859	KIJ_genome_17429	Firmicutes_A	Clostridia	Oscillospirales	Butyricicoccaceae	Agathobaculum	Agathobaculum butyriciproducens	SRR12567274	SAMN15961063	SRX9055371	Large intestine	SRP279656	Stool	0.0014631
HRGM_Genome_2952	GUT_GENOME000149	Firmicutes_A	Clostridia	Lachnospirales	Lachnospiraceae	Dorea	Dorea longicatena	SRR12567274	SAMN15961063	SRX9055375	Large intestine	SRP279656	Stool	0.00592179
HRGM_Genome_3068	GUT_GENOME000131	Firmicutes_A	Clostridia	Lachnospirales	Lachnospiraceae	Blautia_A	Blautia_A sp900066205	SRR12567274	SAMN15961063	SRX9055382	Large intestine	SRP279656	Stool	0.0115897
HRGM_Genome_3191	GUT_GENOME001635	Bacteroidota	Bacteroidia	Bacteroidales	Marinifilaceae	Odoribacter	Odoribacter splanchnicus	SRR12567274	SAMN15961063	SRX9055386	Large intestine	SRP279656	Stool	0.00239331
HRGM_Genome_3276	KIJ_genome_26552	Firmicutes_A	Clostridia	Peptostreptococcales	Peptostreptococcaceae	Intestinibacter		SRR12567274	SAMN15961063	SRX9055387	Large intestine	SRP279656	Stool	0.00394313
HRGM_Genome_3359	GUT_GENOME251083	Firmicutes_A	Clostridia	Oscillospirales	Ruminococcaceae	Gemmiger	Gemmiger sp003476825	SRR12567274	SAMN15961063	SRX9055389	Large intestine	SRP279656	Stool	0.00270863
HRGM_Genome_3364	GUT_GENOME000367	Firmicutes_A	Clostridia	Oscillospirales	Ruminococcaceae	Gemmiger	Gemmiger formicilis	SRR12567274	SAMN15961063	SRX9055390	Large intestine	SRP279656	Stool	0.00409133
HRGM_Genome_3522	GUT_GENOME024905	Fusobacteriota	Fusobacteriia	Fusobacteriales	Fusobacteriaceae	Fusobacterium_B		SRR12567274	SAMN15961063	SRX9055393	Large intestine	SRP279656	Stool	0.0100415
HRGM_Genome_3568	KIJ_genome_6931	Firmicutes_A	Clostridia	Lachnospirales	Lachnospiraceae	Clostridium_M	Clostridium_M sp000431375	SRR12567274	SAMN15961063	SRX9055394	Large intestine	SRP279656	Stool	0.00265345
HRGM_Genome_3862	GUT_GENOME150050	Bacteroidota	Bacteroidia	Bacteroidales	Bacteroidaceae	Bacteroides_A		SRR12567274	SAMN15961063	SRX9055401	Large intestine	SRP279656	Stool	0.0160721
HRGM_Genome_3932	KIJ_genome_8712	Firmicutes_C	Negativicutes	Selenomonadales	Selenomonadaceae	Megamonas	Megamonas funiformis	SRR12567274	SAMN15961063	SRX9055401	Large intestine	SRP279656	Stool	0.00606684
HRGM_Genome_3998	KIJ_genome_3469	Firmicutes_C	Negativicutes	Acidaminococcales	Acidaminococcaceae	Phascolarctobacterium_A		SRR12567274	SAMN15961063	SRX9055405	Large intestine	SRP279656	Stool	0.0135116
HRGM_Genome_0105	GUT_GENOME095967	Firmicutes_A	Clostridia	Oscillospirales	Ruminococcaceae	Faecalibacterium	Faecalibacterium prausnitzii_K	SRR12567273	SAMN15961064	SRX9055257	Large intestine	SRP279656	Stool	0.00312994
HRGM_Genome_0123	KIJ_genome_17563	Firmicutes_A	Clostridia	Oscillospirales	Ruminococcaceae	Faecalibacterium	Faecalibacterium prausnitzii_C	SRR12567273	SAMN15961064	SRX9055259	Large intestine	SRP279656	Stool	0.0640736
HRGM_Genome_0126	GUT_GENOME139147	Firmicutes_A	Clostridia	Oscillospirales	Ruminococcaceae	Faecalibacterium		SRR12567273	SAMN15961064	SRX9055260	Large intestine	SRP279656	Stool	0.0098921
HRGM_Genome_0146	GUT_GENOME033647	Proteobacteria	Gammaproteobacteria	Burkholderiales	Burkholderiaceae	Sutterella		SRR12567273	SAMN15961064	SRX9055260	Large intestine	SRP279656	Stool	0.0273352
HRGM_Genome_0153	GUT_GENOME000624	Firmicutes	Bacilli	Erysipelotrichales	Erysipelatoclostridiaceae	KLE1796	KLE1796 sp001580115	SRR12567273	SAMN15961064	SRX9055260	Large intestine	SRP279656	Stool	0.00130962
HRGM_Genome_0211	KIJ_genome_8774	Bacteroidota	Bacteroidia	Bacteroidales	Rikenellaceae	Alistipes	Alistipes onderdonkii	SRR12567273	SAMN15961064	SRX9055265	Large intestine	SRP279656	Stool	0.00161806
HRGM_Genome_0217	KIJ_genome_22335	Bacteroidota	Bacteroidia	Bacteroidales	Rikenellaceae	Alistipes	Alistipes shahii	SRR12567273	SAMN15961064	SRX9055266	Large intestine	SRP279656	Stool	0.0247648
HRGM_Genome_0230	GUT_GENOME000008	Bacteroidota	Bacteroidia	Bacteroidales	Rikenellaceae	Alistipes	Alistipes shahii	SRR12567273	SAMN15961064	SRX9055266	Large intestine	SRP279656	Stool	0.00136861
HRGM_Genome_0235	GUT_GENOME143232	Bacteroidota	Bacteroidia	Bacteroidales	Bacteroidaceae	Bacteroides	Bacteroides cellulosilyticus	SRR12567273	SAMN15961064	SRX9055267	Large intestine	SRP279656	Stool	0.00412438
HRGM_Genome_0268	GUT_GENOME001046	Firmicutes	Bacilli	Erysipelotrichales	Erysipelotrichaceae	Holdemania	Holdemania filiformis	SRR12567273	SAMN15961064	SRX9055268	Large intestine	SRP279656	Stool	0.00113939
HRGM_Genome_0284	GUT_GENOME096210	Firmicutes_A	Clostridia	Lachnospirales	Lachnospiraceae	Faecalicatena	Faecalicatena gnavus	SRR12567273	SAMN15961064	SRX9055268	Large intestine	SRP279656	Stool	0.0011377
HRGM_Genome_0313	GUT_GENOME096569	Firmicutes	Bacilli	Lactobacillales	Streptococcaceae	Streptococcus	Streptococcus timonensis	SRR12567273	SAMN15961064	SRX9055273	Large intestine	SRP279656	Stool	0.00466036
HRGM_Genome_0433	GUT_GENOME000396	Actinobacteriota	Coriobacteriia	Coriobacteriales	Coriobacteriaceae	Collinsella	Collinsella aerofaciens_F	SRR12567273	SAMN15961064	SRX9055285	Large intestine	SRP279656	Stool	0.0011377
HRGM_Genome_1107	KIJ_genome_16333	Firmicutes_A	Clostridia	Lachnospirales	Lachnospiraceae	Clostridium_M	Clostridium_M bolteae	SRR12567273	SAMN15961064	SRX9055286	Large intestine	SRP279656	Stool	0.00810211
HRGM_Genome_1132	GUT_GENOME000420	Firmicutes_A	Clostridia	Oscillospirales	Oscillospiraceae	Lawsonibacter		SRR12567273	SAMN15961064	SRX9055288	Large intestine	SRP279656	Stool	0.00857742
HRGM_Genome_1147	GUT_GENOME096498	Firmicutes_A	Clostridia	Oscillospirales	Oscillospiraceae	Intestinimonas	Intestinimonas massiliensis	SRR12567273	SAMN15961064	SRX9055288	Large intestine	SRP279656	Stool	0.00106185
HRGM_Genome_1213	GUT_GENOME239662	Bacteroidota	Bacteroidia	Bacteroidales	Bacteroidaceae	Bacteroides	Bacteroides stercoris	SRR12567273	SAMN15961064	SRX9055289	Large intestine	SRP279656	Stool	0.126206
HRGM_Genome_1216	GUT_GENOME096538	Firmicutes_A	Clostridia	Lachnospirales	Lachnospiraceae	Clostridium_M	Clostridium_M sp001517625	SRR12567273	SAMN15961064	SRX9055290	Large intestine	SRP279656	Stool	0.00501262
HRGM_Genome_1334	GUT_GENOME096063	Bacteroidota	Bacteroidia	Bacteroidales	Bacteroidaceae	Bacteroides	Bacteroides fragilis	SRR12567273	SAMN15961064	SRX9055291	Large intestine	SRP279656	Stool	0.0137417
HRGM_Genome_1338	GUT_GENOME096067	Firmicutes_A	Clostridia	Lachnospirales	Lachnospiraceae	Blautia_A	Blautia_A wexlerae	SRR12567273	SAMN15961064	SRX9055291	Large intestine	SRP279656	Stool	0.0188235
HRGM_Genome_1342	GUT_GENOME140320	Firmicutes_A	Clostridia	Lachnospirales	Lachnospiraceae	Blautia_A	Blautia_A sp000436615	SRR12567273	SAMN15961064	SRX9055293	Large intestine	SRP279656	Stool	0.0101213
HRGM_Genome_1386	GUT_GENOME096080	Bacteroidota	Bacteroidia	Bacteroidales	Bacteroidaceae	Bacteroides	Bacteroides xylanisolvens	SRR12567273	SAMN15961064	SRX9055294	Large intestine	SRP279656	Stool	0.00244901
HRGM_Genome_1387	GUT_GENOME096203	Bacteroidota	Bacteroidia	Bacteroidales	Bacteroidaceae	Bacteroides	Bacteroides ovatus	SRR12567273	SAMN15961064	SRX9055295	Large intestine	SRP279656	Stool	0.0134737
HRGM_Genome_1407	GUT_GENOME001120	Bacteroidota	Bacteroidia	Bacteroidales	Bacteroidaceae	Bacteroides	Bacteroides thetaiotaomicron	SRR12567273	SAMN15961064	SRX9055296	Large intestine	SRP279656	Stool	0.0216146
HRGM_Genome_1425	KIJ_genome_12021	Bacteroidota	Bacteroidia	Bacteroidales	Bacteroidaceae	Bacteroides	Bacteroides uniformis	SRR12567273	SAMN15961064	SRX9055297	Large intestine	SRP279656	Stool	0.0312775
HRGM_Genome_1492	GUT_GENOME096178	Firmicutes_A	Clostridia	Lachnospirales	Lachnospiraceae	Clostridium_Q	Clostridium_Q symbiosum	SRR12567273	SAMN15961064	SRX9055300	Large intestine	SRP279656	Stool	0.002299
HRGM_Genome_1549	GUT_GENOME001689	Firmicutes_A	Clostridia	Lachnospirales	Lachnospiraceae	Eubacterium_E	Eubacterium_E hallii	SRR12567273	SAMN15961064	SRX9055303	Large intestine	SRP279656	Stool	0.00886732
HRGM_Genome_1566	GUT_GENOME000299	Firmicutes_A	Clostridia	Lachnospirales	Lachnospiraceae	Eubacterium_E	Eubacterium_E hallii_A	SRR12567273	SAMN15961064	SRX9055304	Large intestine	SRP279656	Stool	0.00107028
HRGM_Genome_1595	KIJ_genome_26158	Firmicutes_A	Clostridia	Lachnospirales	Lachnospiraceae	Roseburia	Roseburia inulinivorans	SRR12567273	SAMN15961064	SRX9055306	Large intestine	SRP279656	Stool	0.00922464
HRGM_Genome_1596	GUT_GENOME001506	Firmicutes_A	Clostridia	Lachnospirales	Lachnospiraceae	Roseburia		SRR12567273	SAMN15961064	SRX9055306	Large intestine	SRP279656	Stool	0.00915048
HRGM_Genome_1615	GUT_GENOME143211	Verrucomicrobiota	Verrucomicrobiae	Verrucomicrobiales	Akkermansiaceae	Akkermansia	Akkermansia muciniphila	SRR12567273	SAMN15961064	SRX9055307	Large intestine	SRP279656	Stool	0.0807397
HRGM_Genome_1738	GUT_GENOME143189	Firmicutes_A	Clostridia	Oscillospirales	Oscillospiraceae	Ruminiclostridium_C	Ruminiclostridium_C sp000435295	SRR12567273	SAMN15961064	SRX9055310	Large intestine	SRP279656	Stool	0.00128771
HRGM_Genome_1744	GUT_GENOME000192	Bacteroidota	Bacteroidia	Bacteroidales	Tannerellaceae	Parabacteroides	Parabacteroides merdae	SRR12567273	SAMN15961064	SRX9055311	Large intestine	SRP279656	Stool	0.0159076
HRGM_Genome_1783	GUT_GENOME103694	Firmicutes_A	Clostridia	Lachnospirales	Lachnospiraceae	Hungatella_A	Hungatella_A hathewayi	SRR12567273	SAMN15961064	SRX9055311	Large intestine	SRP279656	Stool	0.00141749
HRGM_Genome_1807	KIJ_genome_18291	Bacteroidota	Bacteroidia	Bacteroidales	Bacteroidaceae	Bacteroides_B	Bacteroides_B vulgatus	SRR12567273	SAMN15961064	SRX9055316	Large intestine	SRP279656	Stool	0.215295
HRGM_Genome_1832	GUT_GENOME143522	Firmicutes_A	Clostridia	Oscillospirales	Acutalibacteraceae	Ruminococcus_E	Ruminococcus_E bromii	SRR12567273	SAMN15961064	SRX9055316	Large intestine	SRP279656	Stool	0.0127186
HRGM_Genome_1841	GUT_GENOME143525	Firmicutes_A	Clostridia	Lachnospirales	Lachnospiraceae	Clostridium_Q	Clostridium_Q saccharolyticum	SRR12567273	SAMN15961064	SRX9055317	Large intestine	SRP279656	Stool	0.0534281
HRGM_Genome_1853	GUT_GENOME143712	Firmicutes_A	Clostridia	Lachnospirales	Lachnospiraceae	Agathobacter	Agathobacter rectale	SRR12567273	SAMN15961064	SRX9055318	Large intestine	SRP279656	Stool	0.0225248
HRGM_Genome_1892	KIJ_genome_18988	Firmicutes_A	Clostridia	Lachnospirales	Lachnospiraceae	Anaerostipes	Anaerostipes hadrus	SRR12567273	SAMN15961064	SRX9055321	Large intestine	SRP279656	Stool	0.00705206
HRGM_Genome_1898	KIJ_genome_28238	Firmicutes_A	Clostridia	Oscillospirales	Ruminococcaceae	Ruminiclostridium_E	Ruminiclostridium_E siraeum	SRR12567273	SAMN15961064	SRX9055321	Large intestine	SRP279656	Stool	0.00994772
HRGM_Genome_1968	KIJ_genome_5491	Firmicutes_A	Clostridia	Oscillospirales	Oscillospiraceae	Oscillibacter	Oscillibacter sp900066435	SRR12567273	SAMN15961064	SRX9055324	Large intestine	SRP279656	Stool	0.00736219
HRGM_Genome_1989	GUT_GENOME141054	Firmicutes_A	Clostridia	Lachnospirales	Lachnospiraceae	Clostridium_M	Clostridium_M asparagiforme	SRR12567273	SAMN15961064	SRX9055324	Large intestine	SRP279656	Stool	0.00121186
HRGM_Genome_2113	KIJ_genome_15903	Firmicutes_A	Clostridia	Oscillospirales	Oscillospiraceae	ER4	ER4 sp000765235	SRR12567273	SAMN15961064	SRX9055335	Large intestine	SRP279656	Stool	0.001672
HRGM_Genome_2236	GUT_GENOME159485	Firmicutes_A	Clostridia	Oscillospirales	Oscillospiraceae	CAG-83	CAG-83 sp000435555	SRR12567273	SAMN15961064	SRX9055353	Large intestine	SRP279656	Stool	0.00127591
HRGM_Genome_2244	GUT_GENOME155459	Desulfobacterota_A	Desulfovibrionia	Desulfovibrionales	Desulfovibrionaceae	Desulfovibrio	Desulfovibrio desulfuricans	SRR12567273	SAMN15961064	SRX9055353	Large intestine	SRP279656	Stool	0.00119501
HRGM_Genome_2265	KIJ_genome_13087	Firmicutes_A	Clostridia	Lachnospirales	Lachnospiraceae	CAG-81	CAG-81 sp900066535	SRR12567273	SAMN15961064	SRX9055358	Large intestine	SRP279656	Stool	0.00641495
HRGM_Genome_2278	GUT_GENOME239728	Firmicutes_A	Clostridia	Lachnospirales	Lachnospiraceae	Agathobacter	Agathobacter faecis	SRR12567273	SAMN15961064	SRX9055359	Large intestine	SRP279656	Stool	0.00647899
HRGM_Genome_2351	KIJ_genome_10811	Firmicutes_A	Clostridia	Oscillospirales	Ruminococcaceae	Negativibacillus	Negativibacillus sp000435195	SRR12567273	SAMN15961064	SRX9055360	Large intestine	SRP279656	Stool	0.00602897
HRGM_Genome_2422	GUT_GENOME000706	Firmicutes_A	Clostridia	Lachnospirales	Lachnospiraceae	Dorea	Dorea formicigenerans	SRR12567273	SAMN15961064	SRX9055361	Large intestine	SRP279656	Stool	0.00174785
HRGM_Genome_2517	GUT_GENOME000518	Firmicutes_A	Clostridia	Oscillospirales	Oscillospiraceae	Flavonifractor	Flavonifractor plautii	SRR12567273	SAMN15961064	SRX9055363	Large intestine	SRP279656	Stool	0.00791165
HRGM_Genome_2648	GUT_GENOME001239	Firmicutes_A	Clostridia	Lachnospirales	Lachnospiraceae	Eubacterium_G	Eubacterium_G ventriosum	SRR12567273	SAMN15961064	SRX9055365	Large intestine	SRP279656	Stool	0.00134839
HRGM_Genome_2703	GUT_GENOME000659	Firmicutes_A	Clostridia	Lachnospirales	Lachnospiraceae	CAG-56	CAG-56 sp900066615	SRR12567273	SAMN15961064	SRX9055366	Large intestine	SRP279656	Stool	0.00308275
HRGM_Genome_2717	KIJ_genome_13228	Firmicutes_A	Clostridia	Lachnospirales	Lachnospiraceae	CAG-81	CAG-81 sp000435795	SRR12567273	SAMN15961064	SRX9055367	Large intestine	SRP279656	Stool	0.00356985
HRGM_Genome_2814	GUT_GENOME000004	Firmicutes_A	Clostridia	Lachnospirales	Lachnospiraceae	Blautia_A	Blautia_A sp900066165	SRR12567273	SAMN15961064	SRX9055370	Large intestine	SRP279656	Stool	0.00501262
HRGM_Genome_2859	KIJ_genome_17429	Firmicutes_A	Clostridia	Oscillospirales	Butyricicoccaceae	Agathobaculum	Agathobaculum butyriciproducens	SRR12567273	SAMN15961064	SRX9055371	Large intestine	SRP279656	Stool	0.00251305
HRGM_Genome_2890	KIJ_genome_10720	Firmicutes_A	Clostridia	Lachnospirales	Lachnospiraceae	Hungatella_A		SRR12567273	SAMN15961064	SRX9055372	Large intestine	SRP279656	Stool	0.0014394
HRGM_Genome_2952	GUT_GENOME000149	Firmicutes_A	Clostridia	Lachnospirales	Lachnospiraceae	Dorea	Dorea longicatena	SRR12567273	SAMN15961064	SRX9055375	Large intestine	SRP279656	Stool	0.00377885
HRGM_Genome_3068	GUT_GENOME000131	Firmicutes_A	Clostridia	Lachnospirales	Lachnospiraceae	Blautia_A	Blautia_A sp900066205	SRR12567273	SAMN15961064	SRX9055382	Large intestine	SRP279656	Stool	0.00753411
HRGM_Genome_3191	GUT_GENOME001635	Bacteroidota	Bacteroidia	Bacteroidales	Marinifilaceae	Odoribacter	Odoribacter splanchnicus	SRR12567273	SAMN15961064	SRX9055386	Large intestine	SRP279656	Stool	0.00158604
HRGM_Genome_3212	KIJ_genome_19900	Firmicutes_A	Clostridia	Lachnospirales	Lachnospiraceae	TF01-11	TF01-11 sp003529475	SRR12567273	SAMN15961064	SRX9055386	Large intestine	SRP279656	Stool	0.00100118
HRGM_Genome_3435	GUT_GENOME017394	Firmicutes_A	Clostridia	Lachnospirales	Lachnospiraceae	Lachnospira	Lachnospira sp000437735	SRR12567273	SAMN15961064	SRX9055391	Large intestine	SRP279656	Stool	0.00277262
HRGM_Genome_3743	GUT_GENOME000623	Firmicutes_A	Clostridia	Lachnospirales	Lachnospiraceae	Blautia_A	Blautia_A sp000433815	SRR12567273	SAMN15961064	SRX9055399	Large intestine	SRP279656	Stool	0.00516769
HRGM_Genome_3817	GUT_GENOME252930	Firmicutes_A	Clostridia	Oscillospirales	Acutalibacteraceae	UBA1691		SRR12567273	SAMN15961064	SRX9055400	Large intestine	SRP279656	Stool	0.00626157
HRGM_Genome_3840	GUT_GENOME233517	Firmicutes_C	Negativicutes	Acidaminococcales	Acidaminococcaceae	Phascolarctobacterium	Phascolarctobacterium faecium	SRR12567273	SAMN15961064	SRX9055400	Large intestine	SRP279656	Stool	0.0315455
HRGM_Genome_5137	GUT_GENOME000232	Firmicutes_A	Clostridia	Lachnospirales	Lachnospiraceae	Eubacterium_I	Eubacterium_I sp900066595	SRR12567273	SAMN15961064	SRX9055410	Large intestine	SRP279656	Stool	0.00132816
HRGM_Genome_0105	GUT_GENOME095967	Firmicutes_A	Clostridia	Oscillospirales	Ruminococcaceae	Faecalibacterium	Faecalibacterium prausnitzii_K	SRR12567272	SAMN15961065	SRX9055257	Large intestine	SRP279656	Stool	0.0590281
HRGM_Genome_0108	GUT_GENOME147678	Firmicutes_A	Clostridia	Oscillospirales	Ruminococcaceae	Faecalibacterium	Faecalibacterium prausnitzii_G	SRR12567272	SAMN15961065	SRX9055258	Large intestine	SRP279656	Stool	0.00754756
HRGM_Genome_0123	KIJ_genome_17563	Firmicutes_A	Clostridia	Oscillospirales	Ruminococcaceae	Faecalibacterium	Faecalibacterium prausnitzii_C	SRR12567272	SAMN15961065	SRX9055259	Large intestine	SRP279656	Stool	0.0307638
HRGM_Genome_0126	GUT_GENOME139147	Firmicutes_A	Clostridia	Oscillospirales	Ruminococcaceae	Faecalibacterium		SRR12567272	SAMN15961065	SRX9055260	Large intestine	SRP279656	Stool	0.00664811
HRGM_Genome_0170	KIJ_genome_11473	Proteobacteria	Gammaproteobacteria	Burkholderiales	Burkholderiaceae	Sutterella	Sutterella wadsworthensis_A	SRR12567272	SAMN15961065	SRX9055262	Large intestine	SRP279656	Stool	0.0211012
HRGM_Genome_0217	KIJ_genome_22335	Bacteroidota	Bacteroidia	Bacteroidales	Rikenellaceae	Alistipes	Alistipes shahii	SRR12567272	SAMN15961065	SRX9055266	Large intestine	SRP279656	Stool	0.00155123
HRGM_Genome_0235	GUT_GENOME143232	Bacteroidota	Bacteroidia	Bacteroidales	Bacteroidaceae	Bacteroides	Bacteroides cellulosilyticus	SRR12567272	SAMN15961065	SRX9055267	Large intestine	SRP279656	Stool	0.010171
HRGM_Genome_0274	GUT_GENOME096366	Bacteroidota	Bacteroidia	Bacteroidales	Bacteroidaceae	Bacteroides	Bacteroides salyersiae	SRR12567272	SAMN15961065	SRX9055268	Large intestine	SRP279656	Stool	0.00440275
HRGM_Genome_0380	GUT_GENOME140233	Firmicutes_A	Clostridia	Lachnospirales	Lachnospiraceae	Eubacterium_I	Eubacterium_I ramulus_A	SRR12567272	SAMN15961065	SRX9055282	Large intestine	SRP279656	Stool	0.00116016
HRGM_Genome_1124	GUT_GENOME095983	Firmicutes_A	Clostridia	Lachnospirales	Lachnospiraceae	Faecalicatena	Faecalicatena lactaris	SRR12567272	SAMN15961065	SRX9055287	Large intestine	SRP279656	Stool	0.00190319
HRGM_Genome_1248	GUT_GENOME095993	Firmicutes_A	Clostridia	Lachnospirales	Lachnospiraceae	Coprococcus_B	Coprococcus_B comes	SRR12567272	SAMN15961065	SRX9055290	Large intestine	SRP279656	Stool	0.00362387
HRGM_Genome_1292	KIJ_genome_11983	Firmicutes_A	Clostridia	Lachnospirales	Lachnospiraceae	Butyrivibrio_A	Butyrivibrio_A crossotus	SRR12567272	SAMN15961065	SRX9055290	Large intestine	SRP279656	Stool	0.00890326
HRGM_Genome_1338	GUT_GENOME096067	Firmicutes_A	Clostridia	Lachnospirales	Lachnospiraceae	Blautia_A	Blautia_A wexlerae	SRR12567272	SAMN15961065	SRX9055291	Large intestine	SRP279656	Stool	0.00915745
HRGM_Genome_1342	GUT_GENOME140320	Firmicutes_A	Clostridia	Lachnospirales	Lachnospiraceae	Blautia_A	Blautia_A sp000436615	SRR12567272	SAMN15961065	SRX9055293	Large intestine	SRP279656	Stool	0.00949963
HRGM_Genome_1386	GUT_GENOME096080	Bacteroidota	Bacteroidia	Bacteroidales	Bacteroidaceae	Bacteroides	Bacteroides xylanisolvens	SRR12567272	SAMN15961065	SRX9055294	Large intestine	SRP279656	Stool	0.00123512
HRGM_Genome_1387	GUT_GENOME096203	Bacteroidota	Bacteroidia	Bacteroidales	Bacteroidaceae	Bacteroides	Bacteroides ovatus	SRR12567272	SAMN15961065	SRX9055295	Large intestine	SRP279656	Stool	0.00897821
HRGM_Genome_1388	GUT_GENOME147854	Bacteroidota	Bacteroidia	Bacteroidales	Bacteroidaceae	Bacteroides	Bacteroides caccae	SRR12567272	SAMN15961065	SRX9055295	Large intestine	SRP279656	Stool	0.0105881
HRGM_Genome_1407	GUT_GENOME001120	Bacteroidota	Bacteroidia	Bacteroidales	Bacteroidaceae	Bacteroides	Bacteroides thetaiotaomicron	SRR12567272	SAMN15961065	SRX9055296	Large intestine	SRP279656	Stool	0.00215738
HRGM_Genome_1420	GUT_GENOME000122	Bacteroidota	Bacteroidia	Bacteroidales	Bacteroidaceae	Bacteroides	Bacteroides finegoldii	SRR12567272	SAMN15961065	SRX9055296	Large intestine	SRP279656	Stool	0.0697824
HRGM_Genome_1425	KIJ_genome_12021	Bacteroidota	Bacteroidia	Bacteroidales	Bacteroidaceae	Bacteroides	Bacteroides uniformis	SRR12567272	SAMN15961065	SRX9055297	Large intestine	SRP279656	Stool	0.0136905
HRGM_Genome_1443	GUT_GENOME096166	Desulfobacterota_A	Desulfovibrionia	Desulfovibrionales	Desulfovibrionaceae	Bilophila	Bilophila wadsworthia	SRR12567272	SAMN15961065	SRX9055298	Large intestine	SRP279656	Stool	0.00239202
HRGM_Genome_1451	KIJ_genome_26262	Proteobacteria	Gammaproteobacteria	Burkholderiales	Burkholderiaceae	Sutterella	Sutterella wadsworthensis_B	SRR12567272	SAMN15961065	SRX9055299	Large intestine	SRP279656	Stool	0.00588879
HRGM_Genome_1506	GUT_GENOME096193	Firmicutes_A	Clostridia	Lachnospirales	Lachnospiraceae	Faecalicatena	Faecalicatena torques	SRR12567272	SAMN15961065	SRX9055300	Large intestine	SRP279656	Stool	0.00130029
HRGM_Genome_1549	GUT_GENOME001689	Firmicutes_A	Clostridia	Lachnospirales	Lachnospiraceae	Eubacterium_E	Eubacterium_E hallii	SRR12567272	SAMN15961065	SRX9055303	Large intestine	SRP279656	Stool	0.00505452
HRGM_Genome_1566	GUT_GENOME000299	Firmicutes_A	Clostridia	Lachnospirales	Lachnospiraceae	Eubacterium_E	Eubacterium_E hallii_A	SRR12567272	SAMN15961065	SRX9055304	Large intestine	SRP279656	Stool	0.00183801
HRGM_Genome_1567	KIJ_genome_1512	Firmicutes_A	Clostridia	Lachnospirales	Lachnospiraceae	Lachnospira	Lachnospira eligens_B	SRR12567272	SAMN15961065	SRX9055304	Large intestine	SRP279656	Stool	0.00254844
HRGM_Genome_1595	KIJ_genome_26158	Firmicutes_A	Clostridia	Lachnospirales	Lachnospiraceae	Roseburia	Roseburia inulinivorans	SRR12567272	SAMN15961065	SRX9055306	Large intestine	SRP279656	Stool	0.0293755
HRGM_Genome_1720	GUT_GENOME143131	Bacteroidota	Bacteroidia	Bacteroidales	Tannerellaceae	Parabacteroides	Parabacteroides distasonis	SRR12567272	SAMN15961065	SRX9055309	Large intestine	SRP279656	Stool	0.0217954
HRGM_Genome_1725	GUT_GENOME143156	Firmicutes	Bacilli	Erysipelotrichales	Erysipelatoclostridiaceae	Erysipelatoclostridium	Erysipelatoclostridium sp003024675	SRR12567272	SAMN15961065	SRX9055309	Large intestine	SRP279656	Stool	0.0309822
HRGM_Genome_1735	GUT_GENOME143157	Firmicutes_A	Clostridia	Lachnospirales	Lachnospiraceae	Clostridium_Q	Clostridium_Q sp003024715	SRR12567272	SAMN15961065	SRX9055309	Large intestine	SRP279656	Stool	0.0124587
HRGM_Genome_1744	GUT_GENOME000192	Bacteroidota	Bacteroidia	Bacteroidales	Tannerellaceae	Parabacteroides	Parabacteroides merdae	SRR12567272	SAMN15961065	SRX9055311	Large intestine	SRP279656	Stool	0.00562808
HRGM_Genome_1783	GUT_GENOME103694	Firmicutes_A	Clostridia	Lachnospirales	Lachnospiraceae	Hungatella_A	Hungatella_A hathewayi	SRR12567272	SAMN15961065	SRX9055311	Large intestine	SRP279656	Stool	0.00599308
HRGM_Genome_1799	GUT_GENOME143505	Bacteroidota	Bacteroidia	Bacteroidales	Bacteroidaceae	Bacteroides_B	Bacteroides_B dorei	SRR12567272	SAMN15961065	SRX9055315	Large intestine	SRP279656	Stool	0.0539866
HRGM_Genome_1807	KIJ_genome_18291	Bacteroidota	Bacteroidia	Bacteroidales	Bacteroidaceae	Bacteroides_B	Bacteroides_B vulgatus	SRR12567272	SAMN15961065	SRX9055316	Large intestine	SRP279656	Stool	0.0708839
HRGM_Genome_1809	GUT_GENOME001488	Bacteroidota	Bacteroidia	Bacteroidales	Bacteroidaceae	Bacteroides_B	Bacteroides_B massiliensis	SRR12567272	SAMN15961065	SRX9055316	Large intestine	SRP279656	Stool	0.0187027
HRGM_Genome_1841	GUT_GENOME143525	Firmicutes_A	Clostridia	Lachnospirales	Lachnospiraceae	Clostridium_Q	Clostridium_Q saccharolyticum	SRR12567272	SAMN15961065	SRX9055317	Large intestine	SRP279656	Stool	0.00109172
HRGM_Genome_1853	GUT_GENOME143712	Firmicutes_A	Clostridia	Lachnospirales	Lachnospiraceae	Agathobacter	Agathobacter rectale	SRR12567272	SAMN15961065	SRX9055318	Large intestine	SRP279656	Stool	0.00162292
HRGM_Genome_1867	GUT_GENOME145985	Firmicutes_A	Clostridia	Lachnospirales	Lachnospiraceae	Roseburia	Roseburia hominis	SRR12567272	SAMN15961065	SRX9055319	Large intestine	SRP279656	Stool	0.00456569
HRGM_Genome_1891	KIJ_genome_9382	Firmicutes_A	Clostridia	Lachnospirales	Lachnospiraceae	Coprococcus_A	Coprococcus_A catus	SRR12567272	SAMN15961065	SRX9055320	Large intestine	SRP279656	Stool	0.00133614
HRGM_Genome_1892	KIJ_genome_18988	Firmicutes_A	Clostridia	Lachnospirales	Lachnospiraceae	Anaerostipes	Anaerostipes hadrus	SRR12567272	SAMN15961065	SRX9055321	Large intestine	SRP279656	Stool	0.0123968
HRGM_Genome_1968	KIJ_genome_5491	Firmicutes_A	Clostridia	Oscillospirales	Oscillospiraceae	Oscillibacter	Oscillibacter sp900066435	SRR12567272	SAMN15961065	SRX9055323	Large intestine	SRP279656	Stool	0.00514251
HRGM_Genome_2080	GUT_GENOME140340	Firmicutes	Bacilli	Lactobacillales	Streptococcaceae	Streptococcus	Streptococcus vestibularis	SRR12567272	SAMN15961065	SRX9055330	Large intestine	SRP279656	Stool	0.012677
HRGM_Genome_2113	KIJ_genome_15903	Firmicutes_A	Clostridia	Oscillospirales	Oscillospiraceae	ER4	ER4 sp000765235	SRR12567272	SAMN15961065	SRX9055335	Large intestine	SRP279656	Stool	0.00491113
HRGM_Genome_2146	GUT_GENOME001139	Firmicutes	Bacilli	Lactobacillales	Streptococcaceae	Streptococcus	Streptococcus parasanguinis_B	SRR12567272	SAMN15961065	SRX9055344	Large intestine	SRP279656	Stool	0.00107869
HRGM_Genome_2236	GUT_GENOME159485	Firmicutes_A	Clostridia	Oscillospirales	Oscillospiraceae	CAG-83	CAG-83 sp000435555	SRR12567272	SAMN15961065	SRX9055353	Large intestine	SRP279656	Stool	0.00140458
HRGM_Genome_2266	GUT_GENOME001401	Firmicutes_A	Clostridia	Lachnospirales	Lachnospiraceae	CAG-81	CAG-81 sp900066785	SRR12567272	SAMN15961065	SRX9055358	Large intestine	SRP279656	Stool	0.00233336
HRGM_Genome_2278	GUT_GENOME239728	Firmicutes_A	Clostridia	Lachnospirales	Lachnospiraceae	Agathobacter	Agathobacter faecis	SRR12567272	SAMN15961065	SRX9055359	Large intestine	SRP279656	Stool	0.00921611
HRGM_Genome_2343	GUT_GENOME001056	Firmicutes_A	Clostridia	Lachnospirales	Lachnospiraceae	KLE1615	KLE1615 sp900066985	SRR12567272	SAMN15961065	SRX9055360	Large intestine	SRP279656	Stool	0.00437993
HRGM_Genome_2399	KIJ_genome_26911	Bacteroidota	Bacteroidia	Bacteroidales	Bacteroidaceae	Prevotella		SRR12567272	SAMN15961065	SRX9055361	Large intestine	SRP279656	Stool	0.0894171
HRGM_Genome_2400	KIJ_genome_3113	Bacteroidota	Bacteroidia	Bacteroidales	Bacteroidaceae	Prevotella	Prevotella sp000434975	SRR12567272	SAMN15961065	SRX9055361	Large intestine	SRP279656	Stool	0.00476774
HRGM_Genome_2422	GUT_GENOME000706	Firmicutes_A	Clostridia	Lachnospirales	Lachnospiraceae	Dorea	Dorea formicigenerans	SRR12567272	SAMN15961065	SRX9055361	Large intestine	SRP279656	Stool	0.00163596
HRGM_Genome_2517	GUT_GENOME000518	Firmicutes_A	Clostridia	Oscillospirales	Oscillospiraceae	Flavonifractor	Flavonifractor plautii	SRR12567272	SAMN15961065	SRX9055363	Large intestine	SRP279656	Stool	0.00129703
HRGM_Genome_2564	KIJ_genome_24717	Bacteroidota	Bacteroidia	Bacteroidales	Bacteroidaceae	Prevotella	Prevotella copri	SRR12567272	SAMN15961065	SRX9055363	Large intestine	SRP279656	Stool	0.00994284
HRGM_Genome_2573	GUT_GENOME239747	Bacteroidota	Bacteroidia	Bacteroidales	Bacteroidaceae	Prevotella	Prevotella copri_A	SRR12567272	SAMN15961065	SRX9055363	Large intestine	SRP279656	Stool	0.00323933
HRGM_Genome_2591	GUT_GENOME108259	Bacteroidota	Bacteroidia	Bacteroidales	Bacteroidaceae	Prevotella	Prevotella sp900313215	SRR12567272	SAMN15961065	SRX9055364	Large intestine	SRP279656	Stool	0.0580211
HRGM_Genome_2703	GUT_GENOME000659	Firmicutes_A	Clostridia	Lachnospirales	Lachnospiraceae	CAG-56	CAG-56 sp900066615	SRR12567272	SAMN15961065	SRX9055366	Large intestine	SRP279656	Stool	0.00347396
HRGM_Genome_2754	GUT_GENOME001677	Firmicutes_A	Clostridia	Lachnospirales	Lachnospiraceae	UBA9502		SRR12567272	SAMN15961065	SRX9055368	Large intestine	SRP279656	Stool	0.00155774
HRGM_Genome_2814	GUT_GENOME000004	Firmicutes_A	Clostridia	Lachnospirales	Lachnospiraceae	Blautia_A	Blautia_A sp900066165	SRR12567272	SAMN15961065	SRX9055370	Large intestine	SRP279656	Stool	0.00239528
HRGM_Genome_2853	KIJ_genome_15021	Firmicutes_A	Clostridia	Lachnospirales	Lachnospiraceae	Lachnospira	Lachnospira sp900316325	SRR12567272	SAMN15961065	SRX9055370	Large intestine	SRP279656	Stool	0.0604489
HRGM_Genome_2859	KIJ_genome_17429	Firmicutes_A	Clostridia	Oscillospirales	Butyricicoccaceae	Agathobaculum	Agathobaculum butyriciproducens	SRR12567272	SAMN15961065	SRX9055371	Large intestine	SRP279656	Stool	0.00116668
HRGM_Genome_2874	GUT_GENOME025676	Firmicutes_A	Clostridia	Oscillospirales	Acutalibacteraceae	CAG-177	CAG-177 sp003514385	SRR12567272	SAMN15961065	SRX9055372	Large intestine	SRP279656	Stool	0.00745306
HRGM_Genome_2890	KIJ_genome_10720	Firmicutes_A	Clostridia	Lachnospirales	Lachnospiraceae	Hungatella_A		SRR12567272	SAMN15961065	SRX9055372	Large intestine	SRP279656	Stool	0.002568
HRGM_Genome_2934	KIJ_genome_26008	Bacteroidota	Bacteroidia	Bacteroidales	Muribaculaceae	CAG-279	CAG-279 sp000437795	SRR12567272	SAMN15961065	SRX9055372	Large intestine	SRP279656	Stool	0.00806247
HRGM_Genome_2952	GUT_GENOME000149	Firmicutes_A	Clostridia	Lachnospirales	Lachnospiraceae	Dorea	Dorea longicatena	SRR12567272	SAMN15961065	SRX9055375	Large intestine	SRP279656	Stool	0.0036532
HRGM_Genome_3069	GUT_GENOME001295	Firmicutes_A	Clostridia	Lachnospirales	Lachnospiraceae	Blautia_A		SRR12567272	SAMN15961065	SRX9055382	Large intestine	SRP279656	Stool	0.00283197
HRGM_Genome_3191	GUT_GENOME001635	Bacteroidota	Bacteroidia	Bacteroidales	Marinifilaceae	Odoribacter	Odoribacter splanchnicus	SRR12567272	SAMN15961065	SRX9055386	Large intestine	SRP279656	Stool	0.00257126
HRGM_Genome_3359	GUT_GENOME251083	Firmicutes_A	Clostridia	Oscillospirales	Ruminococcaceae	Gemmiger	Gemmiger sp003476825	SRR12567272	SAMN15961065	SRX9055389	Large intestine	SRP279656	Stool	0.00482966
HRGM_Genome_3364	GUT_GENOME000367	Firmicutes_A	Clostridia	Oscillospirales	Ruminococcaceae	Gemmiger	Gemmiger formicilis	SRR12567272	SAMN15961065	SRX9055390	Large intestine	SRP279656	Stool	0.00400516
HRGM_Genome_3491	GUT_GENOME005285	Cyanobacteria	Vampirovibrionia	Gastranaerophilales	Gastranaerophilaceae	CAG-306		SRR12567272	SAMN15961065	SRX9055393	Large intestine	SRP279656	Stool	0.00221604
HRGM_Genome_3522	GUT_GENOME024905	Fusobacteriota	Fusobacteriia	Fusobacteriales	Fusobacteriaceae	Fusobacterium_B		SRR12567272	SAMN15961065	SRX9055393	Large intestine	SRP279656	Stool	0.0498902
HRGM_Genome_3568	KIJ_genome_6931	Firmicutes_A	Clostridia	Lachnospirales	Lachnospiraceae	Clostridium_M	Clostridium_M sp000431375	SRR12567272	SAMN15961065	SRX9055394	Large intestine	SRP279656	Stool	0.00780827
HRGM_Genome_3625	KIJ_genome_15428	Firmicutes_A	Clostridia	Lachnospirales	Lachnospiraceae			SRR12567272	SAMN15961065	SRX9055395	Large intestine	SRP279656	Stool	0.00181194
HRGM_Genome_3790	GUT_GENOME140264	Firmicutes_A	Clostridia	Lachnospirales	Lachnospiraceae	CAG-95	CAG-95 sp900066375	SRR12567272	SAMN15961065	SRX9055399	Large intestine	SRP279656	Stool	0.00155774
HRGM_Genome_3797	GUT_GENOME001575	Firmicutes_A	Clostridia	Lachnospirales	Lachnospiraceae	Faecalicatena	Faecalicatena faecis	SRR12567272	SAMN15961065	SRX9055399	Large intestine	SRP279656	Stool	0.00206613
HRGM_Genome_3836	GUT_GENOME106274	Firmicutes_A	Clostridia	Oscillospirales	Ruminococcaceae	UBA1394		SRR12567272	SAMN15961065	SRX9055400	Large intestine	SRP279656	Stool	0.0035978
HRGM_Genome_3840	GUT_GENOME233517	Firmicutes_C	Negativicutes	Acidaminococcales	Acidaminococcaceae	Phascolarctobacterium	Phascolarctobacterium faecium	SRR12567272	SAMN15961065	SRX9055400	Large intestine	SRP279656	Stool	0.0189276
HRGM_Genome_0105	GUT_GENOME095967	Firmicutes_A	Clostridia	Oscillospirales	Ruminococcaceae	Faecalibacterium	Faecalibacterium prausnitzii_K	SRR12567270	SAMN15961067	SRX9055257	Large intestine	SRP279656	Stool	0.0263813
HRGM_Genome_0126	GUT_GENOME139147	Firmicutes_A	Clostridia	Oscillospirales	Ruminococcaceae	Faecalibacterium		SRR12567270	SAMN15961067	SRX9055260	Large intestine	SRP279656	Stool	0.0144749
HRGM_Genome_0211	KIJ_genome_8774	Bacteroidota	Bacteroidia	Bacteroidales	Rikenellaceae	Alistipes	Alistipes onderdonkii	SRR12567270	SAMN15961067	SRX9055265	Large intestine	SRP279656	Stool	0.00209754
HRGM_Genome_0235	GUT_GENOME143232	Bacteroidota	Bacteroidia	Bacteroidales	Bacteroidaceae	Bacteroides	Bacteroides cellulosilyticus	SRR12567270	SAMN15961067	SRX9055267	Large intestine	SRP279656	Stool	0.0043765
HRGM_Genome_0265	GUT_GENOME095973	Firmicutes_A	Clostridia	Lachnospirales	Lachnospiraceae	Dorea	Dorea scindens	SRR12567270	SAMN15961067	SRX9055267	Large intestine	SRP279656	Stool	0.0011619
HRGM_Genome_0379	GUT_GENOME096402	Firmicutes_A	Clostridia	Lachnospirales	Lachnospiraceae	Eubacterium_I	Eubacterium_I ramulus	SRR12567270	SAMN15961067	SRX9055282	Large intestine	SRP279656	Stool	0.00640065
HRGM_Genome_1090	GUT_GENOME142522	Actinobacteriota	Actinobacteria	Actinomycetales	Bifidobacteriaceae	Bifidobacterium	Bifidobacterium adolescentis	SRR12567270	SAMN15961067	SRX9055286	Large intestine	SRP279656	Stool	0.0166662
HRGM_Genome_1107	KIJ_genome_16333	Firmicutes_A	Clostridia	Lachnospirales	Lachnospiraceae	Clostridium_M	Clostridium_M bolteae	SRR12567270	SAMN15961067	SRX9055286	Large intestine	SRP279656	Stool	0.00409316
HRGM_Genome_1148	GUT_GENOME141226	Firmicutes_A	Clostridia	Oscillospirales	Oscillospiraceae	Intestinimonas	Intestinimonas butyriciproducens	SRR12567270	SAMN15961067	SRX9055288	Large intestine	SRP279656	Stool	0.00110075
HRGM_Genome_1172	GUT_GENOME142413	Firmicutes	Bacilli	Lactobacillales	Lactobacillaceae	Lactobacillus	Lactobacillus acidophilus	SRR12567270	SAMN15961067	SRX9055288	Large intestine	SRP279656	Stool	0.00301891
HRGM_Genome_1195	KIJ_genome_28853	Firmicutes_A	Clostridia	Oscillospirales	Ruminococcaceae	Fournierella		SRR12567270	SAMN15961067	SRX9055288	Large intestine	SRP279656	Stool	0.00135351
HRGM_Genome_1216	GUT_GENOME096538	Firmicutes_A	Clostridia	Lachnospirales	Lachnospiraceae	Clostridium_M	Clostridium_M sp001517625	SRR12567270	SAMN15961067	SRX9055290	Large intestine	SRP279656	Stool	0.00211996
HRGM_Genome_1338	GUT_GENOME096067	Firmicutes_A	Clostridia	Lachnospirales	Lachnospiraceae	Blautia_A	Blautia_A wexlerae	SRR12567270	SAMN15961067	SRX9055291	Large intestine	SRP279656	Stool	0.0040055
HRGM_Genome_1342	GUT_GENOME140320	Firmicutes_A	Clostridia	Lachnospirales	Lachnospiraceae	Blautia_A	Blautia_A sp000436615	SRR12567270	SAMN15961067	SRX9055293	Large intestine	SRP279656	Stool	0.00156959
HRGM_Genome_1409	GUT_GENOME140240	Bacteroidota	Bacteroidia	Bacteroidales	Bacteroidaceae	Bacteroides	Bacteroides faecis	SRR12567270	SAMN15961067	SRX9055296	Large intestine	SRP279656	Stool	0.00761963
HRGM_Genome_1425	KIJ_genome_12021	Bacteroidota	Bacteroidia	Bacteroidales	Bacteroidaceae	Bacteroides	Bacteroides uniformis	SRR12567270	SAMN15961067	SRX9055297	Large intestine	SRP279656	Stool	0.0152658
HRGM_Genome_1492	GUT_GENOME096178	Firmicutes_A	Clostridia	Lachnospirales	Lachnospiraceae	Clostridium_Q	Clostridium_Q symbiosum	SRR12567270	SAMN15961067	SRX9055300	Large intestine	SRP279656	Stool	0.00163074
HRGM_Genome_1549	GUT_GENOME001689	Firmicutes_A	Clostridia	Lachnospirales	Lachnospiraceae	Eubacterium_E	Eubacterium_E hallii	SRR12567270	SAMN15961067	SRX9055303	Large intestine	SRP279656	Stool	0.00676145
HRGM_Genome_1595	KIJ_genome_26158	Firmicutes_A	Clostridia	Lachnospirales	Lachnospiraceae	Roseburia	Roseburia inulinivorans	SRR12567270	SAMN15961067	SRX9055306	Large intestine	SRP279656	Stool	0.00227284
HRGM_Genome_1612	GUT_GENOME142411	Verrucomicrobiota	Verrucomicrobiae	Verrucomicrobiales	Akkermansiaceae	Akkermansia	Akkermansia sp001580195	SRR12567270	SAMN15961067	SRX9055306	Large intestine	SRP279656	Stool	0.264541
HRGM_Genome_1624	GUT_GENOME142482	Firmicutes	Bacilli	Lactobacillales	Lactobacillaceae	Lactobacillus	Lactobacillus gasseri_A	SRR12567270	SAMN15961067	SRX9055307	Large intestine	SRP279656	Stool	0.136805
HRGM_Genome_1717	GUT_GENOME143127	Firmicutes_A	Clostridia	Lachnospirales	Lachnospiraceae	Blautia	Blautia hominis	SRR12567270	SAMN15961067	SRX9055309	Large intestine	SRP279656	Stool	0.00188758
HRGM_Genome_1720	GUT_GENOME143131	Bacteroidota	Bacteroidia	Bacteroidales	Tannerellaceae	Parabacteroides	Parabacteroides distasonis	SRR12567270	SAMN15961067	SRX9055309	Large intestine	SRP279656	Stool	0.0119064
HRGM_Genome_1735	GUT_GENOME143157	Firmicutes_A	Clostridia	Lachnospirales	Lachnospiraceae	Clostridium_Q	Clostridium_Q sp003024715	SRR12567270	SAMN15961067	SRX9055309	Large intestine	SRP279656	Stool	0.0143872
HRGM_Genome_1807	KIJ_genome_18291	Bacteroidota	Bacteroidia	Bacteroidales	Bacteroidaceae	Bacteroides_B	Bacteroides_B vulgatus	SRR12567270	SAMN15961067	SRX9055316	Large intestine	SRP279656	Stool	0.278742
HRGM_Genome_1853	GUT_GENOME143712	Firmicutes_A	Clostridia	Lachnospirales	Lachnospiraceae	Agathobacter	Agathobacter rectale	SRR12567270	SAMN15961067	SRX9055318	Large intestine	SRP279656	Stool	0.00308414
HRGM_Genome_1867	GUT_GENOME145985	Firmicutes_A	Clostridia	Lachnospirales	Lachnospiraceae	Roseburia	Roseburia hominis	SRR12567270	SAMN15961067	SRX9055319	Large intestine	SRP279656	Stool	0.00153493
HRGM_Genome_1892	KIJ_genome_18988	Firmicutes_A	Clostridia	Lachnospirales	Lachnospiraceae	Anaerostipes	Anaerostipes hadrus	SRR12567270	SAMN15961067	SRX9055321	Large intestine	SRP279656	Stool	0.00203231
HRGM_Genome_1968	KIJ_genome_5491	Firmicutes_A	Clostridia	Oscillospirales	Oscillospiraceae	Oscillibacter	Oscillibacter sp900066435	SRR12567270	SAMN15961067	SRX9055323	Large intestine	SRP279656	Stool	0.00122509
HRGM_Genome_1989	GUT_GENOME141054	Firmicutes_A	Clostridia	Lachnospirales	Lachnospiraceae	Clostridium_M	Clostridium_M asparagiforme	SRR12567270	SAMN15961067	SRX9055324	Large intestine	SRP279656	Stool	0.00260714
HRGM_Genome_2080	GUT_GENOME140340	Firmicutes	Bacilli	Lactobacillales	Streptococcaceae	Streptococcus	Streptococcus vestibularis	SRR12567270	SAMN15961067	SRX9055330	Large intestine	SRP279656	Stool	0.0307578
HRGM_Genome_2265	KIJ_genome_13087	Firmicutes_A	Clostridia	Lachnospirales	Lachnospiraceae	CAG-81	CAG-81 sp900066535	SRR12567270	SAMN15961067	SRX9055358	Large intestine	SRP279656	Stool	0.0171676
HRGM_Genome_2517	GUT_GENOME000518	Firmicutes_A	Clostridia	Oscillospirales	Oscillospiraceae	Flavonifractor	Flavonifractor plautii	SRR12567270	SAMN15961067	SRX9055363	Large intestine	SRP279656	Stool	0.0044193
HRGM_Genome_2608	GUT_GENOME103557	Firmicutes_A	Clostridia	Lachnospirales	Lachnospiraceae	Dorea	Dorea sp000433535	SRR12567270	SAMN15961067	SRX9055364	Large intestine	SRP279656	Stool	0.00581562
HRGM_Genome_2703	GUT_GENOME000659	Firmicutes_A	Clostridia	Lachnospirales	Lachnospiraceae	CAG-56	CAG-56 sp900066615	SRR12567270	SAMN15961067	SRX9055366	Large intestine	SRP279656	Stool	0.00116802
HRGM_Genome_2859	KIJ_genome_17429	Firmicutes_A	Clostridia	Oscillospirales	Butyricicoccaceae	Agathobaculum	Agathobaculum butyriciproducens	SRR12567270	SAMN15961067	SRX9055371	Large intestine	SRP279656	Stool	0.00116802
HRGM_Genome_2931	KIJ_genome_15042	Firmicutes_A	Clostridia	Oscillospirales	Ruminococcaceae	Negativibacillus	Negativibacillus massiliensis	SRR12567270	SAMN15961067	SRX9055372	Large intestine	SRP279656	Stool	0.0139184
HRGM_Genome_3183	KIJ_genome_6515	Firmicutes_A	Clostridia	Oscillospirales	Oscillospiraceae	CAG-110		SRR12567270	SAMN15961067	SRX9055383	Large intestine	SRP279656	Stool	0.00514702
HRGM_Genome_3359	GUT_GENOME251083	Firmicutes_A	Clostridia	Oscillospirales	Ruminococcaceae	Gemmiger	Gemmiger sp003476825	SRR12567270	SAMN15961067	SRX9055389	Large intestine	SRP279656	Stool	0.0122163
HRGM_Genome_3364	GUT_GENOME000367	Firmicutes_A	Clostridia	Oscillospirales	Ruminococcaceae	Gemmiger	Gemmiger formicilis	SRR12567270	SAMN15961067	SRX9055390	Large intestine	SRP279656	Stool	0.0218784
HRGM_Genome_3376	GUT_GENOME000767	Firmicutes_A	Clostridia	Lachnospirales	Lachnospiraceae	Sellimonas	Sellimonas intestinalis	SRR12567270	SAMN15961067	SRX9055391	Large intestine	SRP279656	Stool	0.00103552
HRGM_Genome_3568	KIJ_genome_6931	Firmicutes_A	Clostridia	Lachnospirales	Lachnospiraceae	Clostridium_M	Clostridium_M sp000431375	SRR12567270	SAMN15961067	SRX9055394	Large intestine	SRP279656	Stool	0.00176731
HRGM_Genome_3797	GUT_GENOME001575	Firmicutes_A	Clostridia	Lachnospirales	Lachnospiraceae	Faecalicatena	Faecalicatena faecis	SRR12567270	SAMN15961067	SRX9055399	Large intestine	SRP279656	Stool	0.00289252
HRGM_Genome_3816	GUT_GENOME000862	Firmicutes	Bacilli	Lactobacillales	Lactobacillaceae	Lactobacillus_H	Lactobacillus_H fermentum	SRR12567270	SAMN15961067	SRX9055399	Large intestine	SRP279656	Stool	0.0060317
HRGM_Genome_3840	GUT_GENOME233517	Firmicutes_C	Negativicutes	Acidaminococcales	Acidaminococcaceae	Phascolarctobacterium	Phascolarctobacterium faecium	SRR12567270	SAMN15961067	SRX9055400	Large intestine	SRP279656	Stool	0.0170718
HRGM_Genome_0103	GUT_GENOME096253	Firmicutes	Bacilli	Erysipelotrichales	Erysipelotrichaceae	Absiella	Absiella sp000163515	SRR12567269	SAMN15961068	SRX9055256	Large intestine	SRP279656	Stool	0.011319
HRGM_Genome_0142	GUT_GENOME096257	Firmicutes	Bacilli	Erysipelotrichales	Erysipelatoclostridiaceae	Erysipelatoclostridium	Erysipelatoclostridium ramosum	SRR12567269	SAMN15961068	SRX9055260	Large intestine	SRP279656	Stool	0.00132941
HRGM_Genome_0211	KIJ_genome_8774	Bacteroidota	Bacteroidia	Bacteroidales	Rikenellaceae	Alistipes	Alistipes onderdonkii	SRR12567269	SAMN15961068	SRX9055265	Large intestine	SRP279656	Stool	0.067496
HRGM_Genome_0212	KIJ_genome_10739	Bacteroidota	Bacteroidia	Bacteroidales	Rikenellaceae	Alistipes	Alistipes finegoldii	SRR12567269	SAMN15961068	SRX9055265	Large intestine	SRP279656	Stool	0.00108252
HRGM_Genome_0217	KIJ_genome_22335	Bacteroidota	Bacteroidia	Bacteroidales	Rikenellaceae	Alistipes	Alistipes shahii	SRR12567269	SAMN15961068	SRX9055266	Large intestine	SRP279656	Stool	0.0092109
HRGM_Genome_0236	GUT_GENOME143484	Bacteroidota	Bacteroidia	Bacteroidales	Bacteroidaceae	Bacteroides	Bacteroides intestinalis	SRR12567269	SAMN15961068	SRX9055267	Large intestine	SRP279656	Stool	0.00683696
HRGM_Genome_0284	GUT_GENOME096210	Firmicutes_A	Clostridia	Lachnospirales	Lachnospiraceae	Faecalicatena	Faecalicatena gnavus	SRR12567269	SAMN15961068	SRX9055268	Large intestine	SRP279656	Stool	0.0173963
HRGM_Genome_1107	KIJ_genome_16333	Firmicutes_A	Clostridia	Lachnospirales	Lachnospiraceae	Clostridium_M	Clostridium_M bolteae	SRR12567269	SAMN15961068	SRX9055286	Large intestine	SRP279656	Stool	0.0173773
HRGM_Genome_1128	GUT_GENOME096144	Firmicutes_A	Clostridia	Oscillospirales	Oscillospiraceae	Lawsonibacter	Lawsonibacter sp000177015	SRR12567269	SAMN15961068	SRX9055287	Large intestine	SRP279656	Stool	0.0166746
HRGM_Genome_1147	GUT_GENOME096498	Firmicutes_A	Clostridia	Oscillospirales	Oscillospiraceae	Intestinimonas	Intestinimonas massiliensis	SRR12567269	SAMN15961068	SRX9055288	Large intestine	SRP279656	Stool	0.00294369
HRGM_Genome_1195	KIJ_genome_28853	Firmicutes_A	Clostridia	Oscillospirales	Ruminococcaceae	Fournierella		SRR12567269	SAMN15961068	SRX9055288	Large intestine	SRP279656	Stool	0.00182319
HRGM_Genome_1213	GUT_GENOME239662	Bacteroidota	Bacteroidia	Bacteroidales	Bacteroidaceae	Bacteroides	Bacteroides stercoris	SRR12567269	SAMN15961068	SRX9055289	Large intestine	SRP279656	Stool	0.188852
HRGM_Genome_1216	GUT_GENOME096538	Firmicutes_A	Clostridia	Lachnospirales	Lachnospiraceae	Clostridium_M	Clostridium_M sp001517625	SRR12567269	SAMN15961068	SRX9055290	Large intestine	SRP279656	Stool	0.00774855
HRGM_Genome_1311	GUT_GENOME096033	Fusobacteriota	Fusobacteriia	Fusobacteriales	Fusobacteriaceae	Fusobacterium_A	Fusobacterium_A ulcerans	SRR12567269	SAMN15961068	SRX9055290	Large intestine	SRP279656	Stool	0.00102554
HRGM_Genome_1313	KIJ_genome_17470	Fusobacteriota	Fusobacteriia	Fusobacteriales	Fusobacteriaceae	Fusobacterium_A		SRR12567269	SAMN15961068	SRX9055290	Large intestine	SRP279656	Stool	0.00231697
HRGM_Genome_1386	GUT_GENOME096080	Bacteroidota	Bacteroidia	Bacteroidales	Bacteroidaceae	Bacteroides	Bacteroides xylanisolvens	SRR12567269	SAMN15961068	SRX9055294	Large intestine	SRP279656	Stool	0.011338
HRGM_Genome_1387	GUT_GENOME096203	Bacteroidota	Bacteroidia	Bacteroidales	Bacteroidaceae	Bacteroides	Bacteroides ovatus	SRR12567269	SAMN15961068	SRX9055295	Large intestine	SRP279656	Stool	0.0401102
HRGM_Genome_1425	KIJ_genome_12021	Bacteroidota	Bacteroidia	Bacteroidales	Bacteroidaceae	Bacteroides	Bacteroides uniformis	SRR12567269	SAMN15961068	SRX9055297	Large intestine	SRP279656	Stool	0.0386098
HRGM_Genome_1443	GUT_GENOME096166	Desulfobacterota_A	Desulfovibrionia	Desulfovibrionales	Desulfovibrionaceae	Bilophila	Bilophila wadsworthia	SRR12567269	SAMN15961068	SRX9055298	Large intestine	SRP279656	Stool	0.00636217
HRGM_Genome_1506	GUT_GENOME096193	Firmicutes_A	Clostridia	Lachnospirales	Lachnospiraceae	Faecalicatena	Faecalicatena torques	SRR12567269	SAMN15961068	SRX9055300	Large intestine	SRP279656	Stool	0.00262083
HRGM_Genome_1542	GUT_GENOME096236	Synergistota	Synergistia	Synergistales	Synergistaceae	Cloacibacillus	Cloacibacillus evryensis	SRR12567269	SAMN15961068	SRX9055302	Large intestine	SRP279656	Stool	0.0013484
HRGM_Genome_1612	GUT_GENOME142411	Verrucomicrobiota	Verrucomicrobiae	Verrucomicrobiales	Akkermansiaceae	Akkermansia	Akkermansia sp001580195	SRR12567269	SAMN15961068	SRX9055306	Large intestine	SRP279656	Stool	0.0587599
HRGM_Genome_1720	GUT_GENOME143131	Bacteroidota	Bacteroidia	Bacteroidales	Tannerellaceae	Parabacteroides	Parabacteroides distasonis	SRR12567269	SAMN15961068	SRX9055309	Large intestine	SRP279656	Stool	0.0232836
HRGM_Genome_1744	GUT_GENOME000192	Bacteroidota	Bacteroidia	Bacteroidales	Tannerellaceae	Parabacteroides	Parabacteroides merdae	SRR12567269	SAMN15961068	SRX9055311	Large intestine	SRP279656	Stool	0.0187637
HRGM_Genome_1799	GUT_GENOME143505	Bacteroidota	Bacteroidia	Bacteroidales	Bacteroidaceae	Bacteroides_B	Bacteroides_B dorei	SRR12567269	SAMN15961068	SRX9055315	Large intestine	SRP279656	Stool	0.132276
HRGM_Genome_1832	GUT_GENOME143522	Firmicutes_A	Clostridia	Oscillospirales	Acutalibacteraceae	Ruminococcus_E	Ruminococcus_E bromii	SRR12567269	SAMN15961068	SRX9055316	Large intestine	SRP279656	Stool	0.0259804
HRGM_Genome_1898	KIJ_genome_28238	Firmicutes_A	Clostridia	Oscillospirales	Ruminococcaceae	Ruminiclostridium_E	Ruminiclostridium_E siraeum	SRR12567269	SAMN15961068	SRX9055321	Large intestine	SRP279656	Stool	0.0326275
HRGM_Genome_1959	KIJ_genome_28190	Firmicutes_A	Clostridia	Oscillospirales	Oscillospiraceae	CAG-103		SRR12567269	SAMN15961068	SRX9055323	Large intestine	SRP279656	Stool	0.0159339
HRGM_Genome_1967	KIJ_genome_1364	Firmicutes_A	Clostridia	Oscillospirales	Ruminococcaceae	Negativibacillus		SRR12567269	SAMN15961068	SRX9055323	Large intestine	SRP279656	Stool	0.0116038
HRGM_Genome_1968	KIJ_genome_5491	Firmicutes_A	Clostridia	Oscillospirales	Oscillospiraceae	Oscillibacter	Oscillibacter sp900066435	SRR12567269	SAMN15961068	SRX9055323	Large intestine	SRP279656	Stool	0.00598234
HRGM_Genome_1975	KIJ_genome_14797	Firmicutes_A	Clostridia	Oscillospirales	Oscillospiraceae	Oscillibacter		SRR12567269	SAMN15961068	SRX9055324	Large intestine	SRP279656	Stool	0.0185927
HRGM_Genome_1989	GUT_GENOME141054	Firmicutes_A	Clostridia	Lachnospirales	Lachnospiraceae	Clostridium_M	Clostridium_M asparagiforme	SRR12567269	SAMN15961068	SRX9055324	Large intestine	SRP279656	Stool	0.00225999
HRGM_Genome_2042	KIJ_genome_4204	Bacteroidota	Bacteroidia	Bacteroidales	Rikenellaceae	Tidjanibacter	Tidjanibacter inops	SRR12567269	SAMN15961068	SRX9055325	Large intestine	SRP279656	Stool	0.0125534
HRGM_Genome_2074	GUT_GENOME001003	Bacteroidota	Bacteroidia	Bacteroidales	Marinifilaceae	Butyricimonas	Butyricimonas sp002161485	SRR12567269	SAMN15961068	SRX9055326	Large intestine	SRP279656	Stool	0.00567847
HRGM_Genome_2093	GUT_GENOME239673	Firmicutes_A	Clostridia	Lachnospirales	Lachnospiraceae	Eisenbergiella	Eisenbergiella massiliensis	SRR12567269	SAMN15961068	SRX9055331	Large intestine	SRP279656	Stool	0.00146235
HRGM_Genome_2236	GUT_GENOME159485	Firmicutes_A	Clostridia	Oscillospirales	Oscillospiraceae	CAG-83	CAG-83 sp000435555	SRR12567269	SAMN15961068	SRX9055353	Large intestine	SRP279656	Stool	0.00186117
HRGM_Genome_2517	GUT_GENOME000518	Firmicutes_A	Clostridia	Oscillospirales	Oscillospiraceae	Flavonifractor	Flavonifractor plautii	SRR12567269	SAMN15961068	SRX9055363	Large intestine	SRP279656	Stool	0.00273478
HRGM_Genome_2608	GUT_GENOME103557	Firmicutes_A	Clostridia	Lachnospirales	Lachnospiraceae	Dorea	Dorea sp000433535	SRR12567269	SAMN15961068	SRX9055364	Large intestine	SRP279656	Stool	0.0155351
HRGM_Genome_2717	KIJ_genome_13228	Firmicutes_A	Clostridia	Lachnospirales	Lachnospiraceae	CAG-81	CAG-81 sp000435795	SRR12567269	SAMN15961068	SRX9055367	Large intestine	SRP279656	Stool	0.0107112
HRGM_Genome_2768	KIJ_genome_3012	Firmicutes_A	Clostridia	Lachnospirales	Lachnospiraceae	Eubacterium_F	Eubacterium_F sp003491505	SRR12567269	SAMN15961068	SRX9055368	Large intestine	SRP279656	Stool	0.00598234
HRGM_Genome_2814	GUT_GENOME000004	Firmicutes_A	Clostridia	Lachnospirales	Lachnospiraceae	Blautia_A	Blautia_A sp900066165	SRR12567269	SAMN15961068	SRX9055370	Large intestine	SRP279656	Stool	0.029247
HRGM_Genome_2853	KIJ_genome_15021	Firmicutes_A	Clostridia	Lachnospirales	Lachnospiraceae	Lachnospira	Lachnospira sp900316325	SRR12567269	SAMN15961068	SRX9055370	Large intestine	SRP279656	Stool	0.0420853
HRGM_Genome_2864	GUT_GENOME000236	Firmicutes_A	Clostridia	Oscillospirales	Oscillospiraceae	Lawsonibacter	Lawsonibacter sp900066645	SRR12567269	SAMN15961068	SRX9055371	Large intestine	SRP279656	Stool	0.00127243
HRGM_Genome_2908	GUT_GENOME000266	Firmicutes_A	Clostridia	Oscillospirales	Butyricicoccaceae	Agathobaculum	Agathobaculum sp900291975	SRR12567269	SAMN15961068	SRX9055372	Large intestine	SRP279656	Stool	0.00178521
HRGM_Genome_2931	KIJ_genome_15042	Firmicutes_A	Clostridia	Oscillospirales	Ruminococcaceae	Negativibacillus	Negativibacillus massiliensis	SRR12567269	SAMN15961068	SRX9055372	Large intestine	SRP279656	Stool	0.00687494
HRGM_Genome_3068	GUT_GENOME000131	Firmicutes_A	Clostridia	Lachnospirales	Lachnospiraceae	Blautia_A	Blautia_A sp900066205	SRR12567269	SAMN15961068	SRX9055382	Large intestine	SRP279656	Stool	0.00414016
HRGM_Genome_3127	GUT_GENOME001213	Firmicutes_A	Clostridia	Lachnospirales	Lachnospiraceae	Dorea	Dorea sp900066555	SRR12567269	SAMN15961068	SRX9055382	Large intestine	SRP279656	Stool	0.00155731
HRGM_Genome_3191	GUT_GENOME001635	Bacteroidota	Bacteroidia	Bacteroidales	Marinifilaceae	Odoribacter	Odoribacter splanchnicus	SRR12567269	SAMN15961068	SRX9055386	Large intestine	SRP279656	Stool	0.00227899
HRGM_Genome_3272	GUT_GENOME257450	Firmicutes_A	Clostridia	Oscillospirales	Ruminococcaceae	Ruthenibacterium	Ruthenibacterium sp003149955	SRR12567269	SAMN15961068	SRX9055387	Large intestine	SRP279656	Stool	0.0040452
HRGM_Genome_3584	GUT_GENOME246802	Firmicutes_A	Clostridia	Oscillospirales	Ruminococcaceae	Anaerotruncus		SRR12567269	SAMN15961068	SRX9055395	Large intestine	SRP279656	Stool	0.00142437
HRGM_Genome_3743	GUT_GENOME000623	Firmicutes_A	Clostridia	Lachnospirales	Lachnospiraceae	Blautia_A	Blautia_A sp000433815	SRR12567269	SAMN15961068	SRX9055399	Large intestine	SRP279656	Stool	0.00210806
HRGM_Genome_3817	GUT_GENOME252930	Firmicutes_A	Clostridia	Oscillospirales	Acutalibacteraceae	UBA1691		SRR12567269	SAMN15961068	SRX9055400	Large intestine	SRP279656	Stool	0.0186307
NISW_Genome_0002	GCF_000296465.1	Bacteroidota	Bacteroidia	Bacteroidales	Barnesiellaceae	Barnesiella	Barnesiella intestinihominis	SRR12567269	SAMN15961068	SRX9055412	Large intestine	SRP279656	Stool	0.0145475
HRGM_Genome_0103	GUT_GENOME096253	Firmicutes	Bacilli	Erysipelotrichales	Erysipelotrichaceae	Absiella	Absiella sp000163515	SRR12567268	SAMN15961069	SRX9055256	Large intestine	SRP279656	Stool	0.00100112
HRGM_Genome_0105	GUT_GENOME095967	Firmicutes_A	Clostridia	Oscillospirales	Ruminococcaceae	Faecalibacterium	Faecalibacterium prausnitzii_K	SRR12567268	SAMN15961069	SRX9055257	Large intestine	SRP279656	Stool	0.0309031
HRGM_Genome_0108	GUT_GENOME147678	Firmicutes_A	Clostridia	Oscillospirales	Ruminococcaceae	Faecalibacterium	Faecalibacterium prausnitzii_G	SRR12567268	SAMN15961069	SRX9055258	Large intestine	SRP279656	Stool	0.00679163
HRGM_Genome_0123	KIJ_genome_17563	Firmicutes_A	Clostridia	Oscillospirales	Ruminococcaceae	Faecalibacterium	Faecalibacterium prausnitzii_C	SRR12567268	SAMN15961069	SRX9055259	Large intestine	SRP279656	Stool	0.0240503
HRGM_Genome_0125	GUT_GENOME140078	Firmicutes_A	Clostridia	Oscillospirales	Ruminococcaceae	Faecalibacterium	Faecalibacterium prausnitzii_I	SRR12567268	SAMN15961069	SRX9055259	Large intestine	SRP279656	Stool	0.00116562
HRGM_Genome_0126	GUT_GENOME139147	Firmicutes_A	Clostridia	Oscillospirales	Ruminococcaceae	Faecalibacterium		SRR12567268	SAMN15961069	SRX9055260	Large intestine	SRP279656	Stool	0.0112614
HRGM_Genome_0212	KIJ_genome_10739	Bacteroidota	Bacteroidia	Bacteroidales	Rikenellaceae	Alistipes	Alistipes finegoldii	SRR12567268	SAMN15961069	SRX9055265	Large intestine	SRP279656	Stool	0.068767
HRGM_Genome_0380	GUT_GENOME140233	Firmicutes_A	Clostridia	Lachnospirales	Lachnospiraceae	Eubacterium_I	Eubacterium_I ramulus_A	SRR12567268	SAMN15961069	SRX9055282	Large intestine	SRP279656	Stool	0.00135363
HRGM_Genome_0433	GUT_GENOME000396	Actinobacteriota	Coriobacteriia	Coriobacteriales	Coriobacteriaceae	Collinsella	Collinsella aerofaciens_F	SRR12567268	SAMN15961069	SRX9055285	Large intestine	SRP279656	Stool	0.00183773
HRGM_Genome_1107	KIJ_genome_16333	Firmicutes_A	Clostridia	Lachnospirales	Lachnospiraceae	Clostridium_M	Clostridium_M bolteae	SRR12567268	SAMN15961069	SRX9055286	Large intestine	SRP279656	Stool	0.00209624
HRGM_Genome_1127	GUT_GENOME096496	Firmicutes_A	Clostridia	Oscillospirales	Oscillospiraceae	Lawsonibacter	Lawsonibacter asaccharolyticus	SRR12567268	SAMN15961069	SRX9055287	Large intestine	SRP279656	Stool	0.00223724
HRGM_Genome_1128	GUT_GENOME096144	Firmicutes_A	Clostridia	Oscillospirales	Oscillospiraceae	Lawsonibacter	Lawsonibacter sp000177015	SRR12567268	SAMN15961069	SRX9055287	Large intestine	SRP279656	Stool	0.00300806
HRGM_Genome_1132	GUT_GENOME000420	Firmicutes_A	Clostridia	Oscillospirales	Oscillospiraceae	Lawsonibacter		SRR12567268	SAMN15961069	SRX9055288	Large intestine	SRP279656	Stool	0.00590331
HRGM_Genome_1338	GUT_GENOME096067	Firmicutes_A	Clostridia	Lachnospirales	Lachnospiraceae	Blautia_A	Blautia_A wexlerae	SRR12567268	SAMN15961069	SRX9055291	Large intestine	SRP279656	Stool	0.0145092
HRGM_Genome_1492	GUT_GENOME096178	Firmicutes_A	Clostridia	Lachnospirales	Lachnospiraceae	Clostridium_Q	Clostridium_Q symbiosum	SRR12567268	SAMN15961069	SRX9055300	Large intestine	SRP279656	Stool	0.00105282
HRGM_Genome_1549	GUT_GENOME001689	Firmicutes_A	Clostridia	Lachnospirales	Lachnospiraceae	Eubacterium_E	Eubacterium_E hallii	SRR12567268	SAMN15961069	SRX9055303	Large intestine	SRP279656	Stool	0.00697493
HRGM_Genome_1567	KIJ_genome_1512	Firmicutes_A	Clostridia	Lachnospirales	Lachnospiraceae	Lachnospira	Lachnospira eligens_B	SRR12567268	SAMN15961069	SRX9055304	Large intestine	SRP279656	Stool	0.00297986
HRGM_Genome_1595	KIJ_genome_26158	Firmicutes_A	Clostridia	Lachnospirales	Lachnospiraceae	Roseburia	Roseburia inulinivorans	SRR12567268	SAMN15961069	SRX9055306	Large intestine	SRP279656	Stool	0.0137854
HRGM_Genome_1596	GUT_GENOME001506	Firmicutes_A	Clostridia	Lachnospirales	Lachnospiraceae	Roseburia		SRR12567268	SAMN15961069	SRX9055306	Large intestine	SRP279656	Stool	0.00913697
HRGM_Genome_1701	GUT_GENOME142625	Firmicutes_A	Clostridia	Lachnospirales	Lachnospiraceae	Lachnoclostridium_A	Lachnoclostridium_A edouardi	SRR12567268	SAMN15961069	SRX9055308	Large intestine	SRP279656	Stool	0.00180013
HRGM_Genome_1720	GUT_GENOME143131	Bacteroidota	Bacteroidia	Bacteroidales	Tannerellaceae	Parabacteroides	Parabacteroides distasonis	SRR12567268	SAMN15961069	SRX9055309	Large intestine	SRP279656	Stool	0.0330134
HRGM_Genome_1735	GUT_GENOME143157	Firmicutes_A	Clostridia	Lachnospirales	Lachnospiraceae	Clostridium_Q	Clostridium_Q sp003024715	SRR12567268	SAMN15961069	SRX9055309	Large intestine	SRP279656	Stool	0.0379485
HRGM_Genome_1783	GUT_GENOME103694	Firmicutes_A	Clostridia	Lachnospirales	Lachnospiraceae	Hungatella_A	Hungatella_A hathewayi	SRR12567268	SAMN15961069	SRX9055311	Large intestine	SRP279656	Stool	0.00715823
HRGM_Genome_1807	KIJ_genome_18291	Bacteroidota	Bacteroidia	Bacteroidales	Bacteroidaceae	Bacteroides_B	Bacteroides_B vulgatus	SRR12567268	SAMN15961069	SRX9055316	Large intestine	SRP279656	Stool	0.551264
HRGM_Genome_1841	GUT_GENOME143525	Firmicutes_A	Clostridia	Lachnospirales	Lachnospiraceae	Clostridium_Q	Clostridium_Q saccharolyticum	SRR12567268	SAMN15961069	SRX9055317	Large intestine	SRP279656	Stool	0.00154633
HRGM_Genome_1853	GUT_GENOME143712	Firmicutes_A	Clostridia	Lachnospirales	Lachnospiraceae	Agathobacter	Agathobacter rectale	SRR12567268	SAMN15961069	SRX9055318	Large intestine	SRP279656	Stool	0.00128782
HRGM_Genome_1951	KIJ_genome_8197	Firmicutes_A	Clostridia	Oscillospirales	Ruminococcaceae	Ruminococcus_D	Ruminococcus_D bicirculans	SRR12567268	SAMN15961069	SRX9055322	Large intestine	SRP279656	Stool	0.00359557
HRGM_Genome_1968	KIJ_genome_5491	Firmicutes_A	Clostridia	Oscillospirales	Oscillospiraceae	Oscillibacter	Oscillibacter sp900066435	SRR12567268	SAMN15961069	SRX9055323	Large intestine	SRP279656	Stool	0.00877506
HRGM_Genome_1989	GUT_GENOME141054	Firmicutes_A	Clostridia	Lachnospirales	Lachnospiraceae	Clostridium_M	Clostridium_M asparagiforme	SRR12567268	SAMN15961069	SRX9055324	Large intestine	SRP279656	Stool	0.00155103
HRGM_Genome_2113	KIJ_genome_15903	Firmicutes_A	Clostridia	Oscillospirales	Oscillospiraceae	ER4	ER4 sp000765235	SRR12567268	SAMN15961069	SRX9055335	Large intestine	SRP279656	Stool	0.00209154
HRGM_Genome_2265	KIJ_genome_13087	Firmicutes_A	Clostridia	Lachnospirales	Lachnospiraceae	CAG-81	CAG-81 sp900066535	SRR12567268	SAMN15961069	SRX9055358	Large intestine	SRP279656	Stool	0.00430058
HRGM_Genome_2278	GUT_GENOME239728	Firmicutes_A	Clostridia	Lachnospirales	Lachnospiraceae	Agathobacter	Agathobacter faecis	SRR12567268	SAMN15961069	SRX9055359	Large intestine	SRP279656	Stool	0.0306963
HRGM_Genome_2517	GUT_GENOME000518	Firmicutes_A	Clostridia	Oscillospirales	Oscillospiraceae	Flavonifractor	Flavonifractor plautii	SRR12567268	SAMN15961069	SRX9055362	Large intestine	SRP279656	Stool	0.00854476
HRGM_Genome_2639	GUT_GENOME000662	Firmicutes_A	Clostridia	Lachnospirales	Lachnospiraceae			SRR12567268	SAMN15961069	SRX9055365	Large intestine	SRP279656	Stool	0.00180013
HRGM_Genome_2703	GUT_GENOME000659	Firmicutes_A	Clostridia	Lachnospirales	Lachnospiraceae	CAG-56	CAG-56 sp900066615	SRR12567268	SAMN15961069	SRX9055366	Large intestine	SRP279656	Stool	0.00604431
HRGM_Genome_2738	GUT_GENOME001578	Firmicutes_A	Clostridia	Lachnospirales	Lachnospiraceae	TF01-11	TF01-11 sp001414325	SRR12567268	SAMN15961069	SRX9055368	Large intestine	SRP279656	Stool	0.00198344
HRGM_Genome_2754	GUT_GENOME001677	Firmicutes_A	Clostridia	Lachnospirales	Lachnospiraceae	UBA9502		SRR12567268	SAMN15961069	SRX9055368	Large intestine	SRP279656	Stool	0.00120792
HRGM_Genome_2768	KIJ_genome_3012	Firmicutes_A	Clostridia	Lachnospirales	Lachnospiraceae	Eubacterium_F	Eubacterium_F sp003491505	SRR12567268	SAMN15961069	SRX9055368	Large intestine	SRP279656	Stool	0.00172493
HRGM_Genome_2814	GUT_GENOME000004	Firmicutes_A	Clostridia	Lachnospirales	Lachnospiraceae	Blautia_A	Blautia_A sp900066165	SRR12567268	SAMN15961069	SRX9055370	Large intestine	SRP279656	Stool	0.0053346
HRGM_Genome_2859	KIJ_genome_17429	Firmicutes_A	Clostridia	Oscillospirales	Butyricicoccaceae	Agathobaculum	Agathobaculum butyriciproducens	SRR12567268	SAMN15961069	SRX9055371	Large intestine	SRP279656	Stool	0.00254745
HRGM_Genome_2952	GUT_GENOME000149	Firmicutes_A	Clostridia	Lachnospirales	Lachnospiraceae	Dorea	Dorea longicatena	SRR12567268	SAMN15961069	SRX9055375	Large intestine	SRP279656	Stool	0.00464839
HRGM_Genome_3272	GUT_GENOME257450	Firmicutes_A	Clostridia	Oscillospirales	Ruminococcaceae	Ruthenibacterium	Ruthenibacterium sp003149955	SRR12567268	SAMN15961069	SRX9055387	Large intestine	SRP279656	Stool	0.00112332
HRGM_Genome_3276	KIJ_genome_26552	Firmicutes_A	Clostridia	Peptostreptococcales	Peptostreptococcaceae	Intestinibacter		SRR12567268	SAMN15961069	SRX9055387	Large intestine	SRP279656	Stool	0.00211974
HRGM_Genome_3359	GUT_GENOME251083	Firmicutes_A	Clostridia	Oscillospirales	Ruminococcaceae	Gemmiger	Gemmiger sp003476825	SRR12567268	SAMN15961069	SRX9055388	Large intestine	SRP279656	Stool	0.0167699
HRGM_Genome_3364	GUT_GENOME000367	Firmicutes_A	Clostridia	Oscillospirales	Ruminococcaceae	Gemmiger	Gemmiger formicilis	SRR12567268	SAMN15961069	SRX9055390	Large intestine	SRP279656	Stool	0.00446508
HRGM_Genome_3447	GUT_GENOME258044	Firmicutes_C	Negativicutes	Veillonellales	Dialisteraceae	Dialister	Dialister invisus	SRR12567268	SAMN15961069	SRX9055392	Large intestine	SRP279656	Stool	0.00300336
HRGM_Genome_3702	GUT_GENOME239799	Firmicutes_A	Clostridia	Lachnospirales	Lachnospiraceae	Eisenbergiella	Eisenbergiella sp900066775	SRR12567268	SAMN15961069	SRX9055398	Large intestine	SRP279656	Stool	0.00134423
HRGM_Genome_3817	GUT_GENOME252930	Firmicutes_A	Clostridia	Oscillospirales	Acutalibacteraceae	UBA1691		SRR12567268	SAMN15961069	SRX9055400	Large intestine	SRP279656	Stool	0.0219165
HRGM_Genome_4104	GUT_GENOME001177	Firmicutes_A	Clostridia	Lachnospirales	Lachnospiraceae			SRR12567268	SAMN15961069	SRX9055406	Large intestine	SRP279656	Stool	0.00116092
HRGM_Genome_0045	GUT_GENOME144544	Proteobacteria	Gammaproteobacteria	Enterobacterales	Enterobacteriaceae	Escherichia	Escherichia coli_D	SRR12567267	SAMN15961070	SRX9055249	Large intestine	SRP279656	Stool	0.00530752
HRGM_Genome_0126	GUT_GENOME139147	Firmicutes_A	Clostridia	Oscillospirales	Ruminococcaceae	Faecalibacterium		SRR12567267	SAMN15961070	SRX9055260	Large intestine	SRP279656	Stool	0.0147968
HRGM_Genome_0283	GUT_GENOME096375	Firmicutes_A	Clostridia	Lachnospirales	Lachnospiraceae	Tyzzerella	Tyzzerella sp000411335	SRR12567267	SAMN15961070	SRX9055268	Large intestine	SRP279656	Stool	0.00335366
HRGM_Genome_0284	GUT_GENOME096210	Firmicutes_A	Clostridia	Lachnospirales	Lachnospiraceae	Faecalicatena	Faecalicatena gnavus	SRR12567267	SAMN15961070	SRX9055268	Large intestine	SRP279656	Stool	0.00124123
HRGM_Genome_0297	KIJ_genome_19410	Firmicutes_C	Negativicutes	Acidaminococcales	Acidaminococcaceae	Acidaminococcus	Acidaminococcus intestini	SRR12567267	SAMN15961070	SRX9055269	Large intestine	SRP279656	Stool	0.0191529
HRGM_Genome_0336	GUT_GENOME096383	Firmicutes_C	Negativicutes	Veillonellales	Veillonellaceae	Veillonella	Veillonella atypica	SRR12567267	SAMN15961070	SRX9055275	Large intestine	SRP279656	Stool	0.00343393
HRGM_Genome_0433	GUT_GENOME000396	Actinobacteriota	Coriobacteriia	Coriobacteriales	Coriobacteriaceae	Collinsella	Collinsella aerofaciens_F	SRR12567267	SAMN15961070	SRX9055285	Large intestine	SRP279656	Stool	0.00102587
HRGM_Genome_1107	KIJ_genome_16333	Firmicutes_A	Clostridia	Lachnospirales	Lachnospiraceae	Clostridium_M	Clostridium_M bolteae	SRR12567267	SAMN15961070	SRX9055286	Large intestine	SRP279656	Stool	0.00230821
HRGM_Genome_1132	GUT_GENOME000420	Firmicutes_A	Clostridia	Oscillospirales	Oscillospiraceae	Lawsonibacter		SRR12567267	SAMN15961070	SRX9055288	Large intestine	SRP279656	Stool	0.00154468
HRGM_Genome_1216	GUT_GENOME096538	Firmicutes_A	Clostridia	Lachnospirales	Lachnospiraceae	Clostridium_M	Clostridium_M sp001517625	SRR12567267	SAMN15961070	SRX9055290	Large intestine	SRP279656	Stool	0.00973599
HRGM_Genome_1311	GUT_GENOME096033	Fusobacteriota	Fusobacteriia	Fusobacteriales	Fusobacteriaceae	Fusobacterium_A	Fusobacterium_A ulcerans	SRR12567267	SAMN15961070	SRX9055290	Large intestine	SRP279656	Stool	0.08252
HRGM_Genome_1334	GUT_GENOME096063	Bacteroidota	Bacteroidia	Bacteroidales	Bacteroidaceae	Bacteroides	Bacteroides fragilis	SRR12567267	SAMN15961070	SRX9055291	Large intestine	SRP279656	Stool	0.105042
HRGM_Genome_1338	GUT_GENOME096067	Firmicutes_A	Clostridia	Lachnospirales	Lachnospiraceae	Blautia_A	Blautia_A wexlerae	SRR12567267	SAMN15961070	SRX9055291	Large intestine	SRP279656	Stool	0.00602798
HRGM_Genome_1366	KIJ_genome_20717	Proteobacteria	Gammaproteobacteria	Burkholderiales	Burkholderiaceae	Parasutterella	Parasutterella excrementihominis	SRR12567267	SAMN15961070	SRX9055294	Large intestine	SRP279656	Stool	0.0342884
HRGM_Genome_1387	GUT_GENOME096203	Bacteroidota	Bacteroidia	Bacteroidales	Bacteroidaceae	Bacteroides	Bacteroides ovatus	SRR12567267	SAMN15961070	SRX9055295	Large intestine	SRP279656	Stool	0.208497
HRGM_Genome_1570	GUT_GENOME151978	Firmicutes_A	Clostridia	Lachnospirales	Lachnospiraceae	Lachnospira	Lachnospira sp000436475	SRR12567267	SAMN15961070	SRX9055304	Large intestine	SRP279656	Stool	0.00389009
HRGM_Genome_1595	KIJ_genome_26158	Firmicutes_A	Clostridia	Lachnospirales	Lachnospiraceae	Roseburia	Roseburia inulinivorans	SRR12567267	SAMN15961070	SRX9055306	Large intestine	SRP279656	Stool	0.00193428
HRGM_Genome_1596	GUT_GENOME001506	Firmicutes_A	Clostridia	Lachnospirales	Lachnospiraceae	Roseburia		SRR12567267	SAMN15961070	SRX9055306	Large intestine	SRP279656	Stool	0.00394882
HRGM_Genome_1717	GUT_GENOME143127	Firmicutes_A	Clostridia	Lachnospirales	Lachnospiraceae	Blautia	Blautia hominis	SRR12567267	SAMN15961070	SRX9055309	Large intestine	SRP279656	Stool	0.00183052
HRGM_Genome_1735	GUT_GENOME143157	Firmicutes_A	Clostridia	Lachnospirales	Lachnospiraceae	Clostridium_Q	Clostridium_Q sp003024715	SRR12567267	SAMN15961070	SRX9055309	Large intestine	SRP279656	Stool	0.00846736
HRGM_Genome_1799	GUT_GENOME143505	Bacteroidota	Bacteroidia	Bacteroidales	Bacteroidaceae	Bacteroides_B	Bacteroides_B dorei	SRR12567267	SAMN15961070	SRX9055315	Large intestine	SRP279656	Stool	0.0746753
HRGM_Genome_1807	KIJ_genome_18291	Bacteroidota	Bacteroidia	Bacteroidales	Bacteroidaceae	Bacteroides_B	Bacteroides_B vulgatus	SRR12567267	SAMN15961070	SRX9055316	Large intestine	SRP279656	Stool	0.292413
HRGM_Genome_1841	GUT_GENOME143525	Firmicutes_A	Clostridia	Lachnospirales	Lachnospiraceae	Clostridium_Q	Clostridium_Q saccharolyticum	SRR12567267	SAMN15961070	SRX9055317	Large intestine	SRP279656	Stool	0.00201063
HRGM_Genome_1853	GUT_GENOME143712	Firmicutes_A	Clostridia	Lachnospirales	Lachnospiraceae	Agathobacter	Agathobacter rectale	SRR12567267	SAMN15961070	SRX9055318	Large intestine	SRP279656	Stool	0.011451
HRGM_Genome_1892	KIJ_genome_18988	Firmicutes_A	Clostridia	Lachnospirales	Lachnospiraceae	Anaerostipes	Anaerostipes hadrus	SRR12567267	SAMN15961070	SRX9055321	Large intestine	SRP279656	Stool	0.00519397
HRGM_Genome_1917	KIJ_genome_11051	Firmicutes_C	Negativicutes	Veillonellales	Megasphaeraceae	Megasphaera	Megasphaera massiliensis	SRR12567267	SAMN15961070	SRX9055321	Large intestine	SRP279656	Stool	0.0109792
HRGM_Genome_2080	GUT_GENOME140340	Firmicutes	Bacilli	Lactobacillales	Streptococcaceae	Streptococcus	Streptococcus vestibularis	SRR12567267	SAMN15961070	SRX9055330	Large intestine	SRP279656	Stool	0.0075707
HRGM_Genome_2146	GUT_GENOME001139	Firmicutes	Bacilli	Lactobacillales	Streptococcaceae	Streptococcus	Streptococcus parasanguinis_B	SRR12567267	SAMN15961070	SRX9055344	Large intestine	SRP279656	Stool	0.00194994
HRGM_Genome_2517	GUT_GENOME000518	Firmicutes_A	Clostridia	Oscillospirales	Oscillospiraceae	Flavonifractor	Flavonifractor plautii	SRR12567267	SAMN15961070	SRX9055362	Large intestine	SRP279656	Stool	0.0018403
HRGM_Genome_2608	GUT_GENOME103557	Firmicutes_A	Clostridia	Lachnospirales	Lachnospiraceae	Dorea	Dorea sp000433535	SRR12567267	SAMN15961070	SRX9055364	Large intestine	SRP279656	Stool	0.00106699
HRGM_Genome_2717	KIJ_genome_13228	Firmicutes_A	Clostridia	Lachnospirales	Lachnospiraceae	CAG-81	CAG-81 sp000435795	SRR12567267	SAMN15961070	SRX9055367	Large intestine	SRP279656	Stool	0.00518418
HRGM_Genome_3025	GUT_GENOME000583	Firmicutes_A	Clostridia	Lachnospirales	Lachnospiraceae	Blautia	Blautia sp000432195	SRR12567267	SAMN15961070	SRX9055381	Large intestine	SRP279656	Stool	0.00124318
HRGM_Genome_3445	GUT_GENOME057672	Firmicutes_C	Negativicutes	Veillonellales	Veillonellaceae	Veillonella_A	Veillonella_A seminalis	SRR12567267	SAMN15961070	SRX9055391	Large intestine	SRP279656	Stool	0.0127803
HRGM_Genome_3568	KIJ_genome_6931	Firmicutes_A	Clostridia	Lachnospirales	Lachnospiraceae	Clostridium_M	Clostridium_M sp000431375	SRR12567267	SAMN15961070	SRX9055394	Large intestine	SRP279656	Stool	0.0398974
HRGM_Genome_3743	GUT_GENOME000623	Firmicutes_A	Clostridia	Lachnospirales	Lachnospiraceae	Blautia_A	Blautia_A sp000433815	SRR12567267	SAMN15961070	SRX9055398	Large intestine	SRP279656	Stool	0.00230038
HRGM_Genome_0055	GUT_GENOME147598	Proteobacteria	Gammaproteobacteria	Enterobacterales	Enterobacteriaceae	Klebsiella	Klebsiella pneumoniae	SRR12567266	SAMN15960954	SRX9055254	Small intestine	SRP279656	Duodenum	0.0275387
HRGM_Genome_0299	GUT_GENOME096378	Actinobacteriota	Actinobacteria	Actinomycetales	Actinomycetaceae	Pauljensenia	Pauljensenia sp000411415	SRR12567266	SAMN15960954	SRX9055271	Small intestine	SRP279656	Duodenum	0.00172117
HRGM_Genome_0313	GUT_GENOME096569	Firmicutes	Bacilli	Lactobacillales	Streptococcaceae	Streptococcus	Streptococcus timonensis	SRR12567266	SAMN15960954	SRX9055273	Small intestine	SRP279656	Duodenum	0.0636833
HRGM_Genome_0336	GUT_GENOME096383	Firmicutes_C	Negativicutes	Veillonellales	Veillonellaceae	Veillonella	Veillonella atypica	SRR12567266	SAMN15960954	SRX9055275	Small intestine	SRP279656	Duodenum	0.0146299
HRGM_Genome_0345	GUT_GENOME212278	Firmicutes_C	Negativicutes	Veillonellales	Veillonellaceae	Veillonella	Veillonella dispar	SRR12567266	SAMN15960954	SRX9055279	Small intestine	SRP279656	Duodenum	0.00946644
HRGM_Genome_1323	KIJ_genome_2797	Proteobacteria	Gammaproteobacteria	Burkholderiales	Burkholderiaceae	Oxalobacter	Oxalobacter formigenes_A	SRR12567266	SAMN15960954	SRX9055290	Small intestine	SRP279656	Duodenum	0.0197935
HRGM_Genome_1377	GUT_GENOME141303	Proteobacteria	Gammaproteobacteria	Pseudomonadales	Moraxellaceae	Acinetobacter	Acinetobacter sp000369785	SRR12567266	SAMN15960954	SRX9055294	Small intestine	SRP279656	Duodenum	0.0215146
HRGM_Genome_1515	GUT_GENOME096213	Proteobacteria	Gammaproteobacteria	Burkholderiales	Neisseriaceae	Neisseria	Neisseria macacae	SRR12567266	SAMN15960954	SRX9055301	Small intestine	SRP279656	Duodenum	0.00946644
HRGM_Genome_1580	GUT_GENOME143383	Proteobacteria	Gammaproteobacteria	Pseudomonadales	Pseudomonadaceae	Pseudomonas	Pseudomonas aeruginosa	SRR12567266	SAMN15960954	SRX9055305	Small intestine	SRP279656	Duodenum	0.680723
HRGM_Genome_1645	GUT_GENOME140337	Firmicutes	Bacilli	Staphylococcales	Staphylococcaceae	Staphylococcus	Staphylococcus warneri	SRR12567266	SAMN15960954	SRX9055307	Small intestine	SRP279656	Duodenum	0.00516351
HRGM_Genome_1656	GUT_GENOME142588	Firmicutes	Bacilli	Bacillales	Bacillaceae_A	Bacillus_BE	Bacillus_BE massilionigeriensis	SRR12567266	SAMN15960954	SRX9055307	Small intestine	SRP279656	Duodenum	0.0688468
HRGM_Genome_1701	GUT_GENOME142625	Firmicutes_A	Clostridia	Lachnospirales	Lachnospiraceae	Lachnoclostridium_A	Lachnoclostridium_A edouardi	SRR12567266	SAMN15960954	SRX9055308	Small intestine	SRP279656	Duodenum	0.00516351
HRGM_Genome_1796	GUT_GENOME095186	Actinobacteriota	Actinobacteria	Actinomycetales	Micrococcaceae	Rothia		SRR12567266	SAMN15960954	SRX9055314	Small intestine	SRP279656	Duodenum	0.00774527
HRGM_Genome_2028	GUT_GENOME141734	Firmicutes	Bacilli	Bacillales	Bacillaceae	Bacillus	Bacillus licheniformis	SRR12567266	SAMN15960954	SRX9055325	Small intestine	SRP279656	Duodenum	0.00946644
HRGM_Genome_2080	GUT_GENOME140340	Firmicutes	Bacilli	Lactobacillales	Streptococcaceae	Streptococcus	Streptococcus vestibularis	SRR12567266	SAMN15960954	SRX9055330	Small intestine	SRP279656	Duodenum	0.0129088
HRGM_Genome_2146	GUT_GENOME001139	Firmicutes	Bacilli	Lactobacillales	Streptococcaceae	Streptococcus	Streptococcus parasanguinis_B	SRR12567266	SAMN15960954	SRX9055344	Small intestine	SRP279656	Duodenum	0.0292599
HRGM_Genome_3935	GUT_GENOME173058	Firmicutes	Bacilli	Lactobacillales	Aerococcaceae	Granulicatella	Granulicatella maltaromaticum	SRR12567266	SAMN15960954	SRX9055404	Small intestine	SRP279656	Duodenum	0.00430293
HRGM_Genome_4063	GUT_GENOME257679	Proteobacteria	Gammaproteobacteria	Burkholderiales	Burkholderiaceae	Comamonas	Comamonas kerstersii	SRR12567266	SAMN15960954	SRX9055406	Small intestine	SRP279656	Duodenum	0.00860585
HRGM_Genome_0105	GUT_GENOME095967	Firmicutes_A	Clostridia	Oscillospirales	Ruminococcaceae	Faecalibacterium	Faecalibacterium prausnitzii_K	SRR12567265	SAMN15961071	SRX9055257	Large intestine	SRP279656	Stool	0.077135
HRGM_Genome_0195	KIJ_genome_28707	Bacteroidota	Bacteroidia	Bacteroidales	Rikenellaceae	Alistipes	Alistipes obesi	SRR12567265	SAMN15961071	SRX9055264	Large intestine	SRP279656	Stool	0.00294159
HRGM_Genome_0217	KIJ_genome_22335	Bacteroidota	Bacteroidia	Bacteroidales	Rikenellaceae	Alistipes	Alistipes shahii	SRR12567265	SAMN15961071	SRX9055266	Large intestine	SRP279656	Stool	0.00378204
HRGM_Genome_0274	GUT_GENOME096366	Bacteroidota	Bacteroidia	Bacteroidales	Bacteroidaceae	Bacteroides	Bacteroides salyersiae	SRR12567265	SAMN15961071	SRX9055268	Large intestine	SRP279656	Stool	0.00677032
HRGM_Genome_0284	GUT_GENOME096210	Firmicutes_A	Clostridia	Lachnospirales	Lachnospiraceae	Faecalicatena	Faecalicatena gnavus	SRR12567265	SAMN15961071	SRX9055268	Large intestine	SRP279656	Stool	0.00175873
HRGM_Genome_0379	GUT_GENOME096402	Firmicutes_A	Clostridia	Lachnospirales	Lachnospiraceae	Eubacterium_I	Eubacterium_I ramulus	SRR12567265	SAMN15961071	SRX9055282	Large intestine	SRP279656	Stool	0.00126068
HRGM_Genome_1107	KIJ_genome_16333	Firmicutes_A	Clostridia	Lachnospirales	Lachnospiraceae	Clostridium_M	Clostridium_M bolteae	SRR12567265	SAMN15961071	SRX9055286	Large intestine	SRP279656	Stool	0.00225677
HRGM_Genome_1111	GUT_GENOME000980	Firmicutes_A	Clostridia	Lachnospirales	Lachnospiraceae	Clostridium_M		SRR12567265	SAMN15961071	SRX9055287	Large intestine	SRP279656	Stool	0.0018988
HRGM_Genome_1127	GUT_GENOME096496	Firmicutes_A	Clostridia	Oscillospirales	Oscillospiraceae	Lawsonibacter	Lawsonibacter asaccharolyticus	SRR12567265	SAMN15961071	SRX9055287	Large intestine	SRP279656	Stool	0.00178986
HRGM_Genome_1132	GUT_GENOME000420	Firmicutes_A	Clostridia	Oscillospirales	Oscillospiraceae	Lawsonibacter		SRR12567265	SAMN15961071	SRX9055288	Large intestine	SRP279656	Stool	0.0106302
HRGM_Genome_1195	KIJ_genome_28853	Firmicutes_A	Clostridia	Oscillospirales	Ruminococcaceae	Fournierella		SRR12567265	SAMN15961071	SRX9055288	Large intestine	SRP279656	Stool	0.00566528
HRGM_Genome_1201	GUT_GENOME095991	Bacteroidota	Bacteroidia	Bacteroidales	Bacteroidaceae	Bacteroides	Bacteroides eggerthii	SRR12567265	SAMN15961071	SRX9055288	Large intestine	SRP279656	Stool	0.0114084
HRGM_Genome_1213	GUT_GENOME239662	Bacteroidota	Bacteroidia	Bacteroidales	Bacteroidaceae	Bacteroides	Bacteroides stercoris	SRR12567265	SAMN15961071	SRX9055289	Large intestine	SRP279656	Stool	0.0233926
HRGM_Genome_1216	GUT_GENOME096538	Firmicutes_A	Clostridia	Lachnospirales	Lachnospiraceae	Clostridium_M	Clostridium_M sp001517625	SRR12567265	SAMN15961071	SRX9055290	Large intestine	SRP279656	Stool	0.00392212
HRGM_Genome_1248	GUT_GENOME095993	Firmicutes_A	Clostridia	Lachnospirales	Lachnospiraceae	Coprococcus_B	Coprococcus_B comes	SRR12567265	SAMN15961071	SRX9055290	Large intestine	SRP279656	Stool	0.0015564
HRGM_Genome_1386	GUT_GENOME096080	Bacteroidota	Bacteroidia	Bacteroidales	Bacteroidaceae	Bacteroides	Bacteroides xylanisolvens	SRR12567265	SAMN15961071	SRX9055294	Large intestine	SRP279656	Stool	0.0147546
HRGM_Genome_1388	GUT_GENOME147854	Bacteroidota	Bacteroidia	Bacteroidales	Bacteroidaceae	Bacteroides	Bacteroides caccae	SRR12567265	SAMN15961071	SRX9055295	Large intestine	SRP279656	Stool	0.0157974
HRGM_Genome_1407	GUT_GENOME001120	Bacteroidota	Bacteroidia	Bacteroidales	Bacteroidaceae	Bacteroides	Bacteroides thetaiotaomicron	SRR12567265	SAMN15961071	SRX9055296	Large intestine	SRP279656	Stool	0.0270346
HRGM_Genome_1425	KIJ_genome_12021	Bacteroidota	Bacteroidia	Bacteroidales	Bacteroidaceae	Bacteroides	Bacteroides uniformis	SRR12567265	SAMN15961071	SRX9055297	Large intestine	SRP279656	Stool	0.0213849
HRGM_Genome_1443	GUT_GENOME096166	Desulfobacterota_A	Desulfovibrionia	Desulfovibrionales	Desulfovibrionaceae	Bilophila	Bilophila wadsworthia	SRR12567265	SAMN15961071	SRX9055298	Large intestine	SRP279656	Stool	0.00428009
HRGM_Genome_1492	GUT_GENOME096178	Firmicutes_A	Clostridia	Lachnospirales	Lachnospiraceae	Clostridium_Q	Clostridium_Q symbiosum	SRR12567265	SAMN15961071	SRX9055300	Large intestine	SRP279656	Stool	0.00392212
HRGM_Genome_1506	GUT_GENOME096193	Firmicutes_A	Clostridia	Lachnospirales	Lachnospiraceae	Faecalicatena	Faecalicatena torques	SRR12567265	SAMN15961071	SRX9055300	Large intestine	SRP279656	Stool	0.0525284
HRGM_Genome_1534	KIJ_genome_8683	Bacteroidota	Bacteroidia	Bacteroidales	Rikenellaceae	Alistipes_A	Alistipes_A indistinctus	SRR12567265	SAMN15961071	SRX9055302	Large intestine	SRP279656	Stool	0.00175873
HRGM_Genome_1549	GUT_GENOME001689	Firmicutes_A	Clostridia	Lachnospirales	Lachnospiraceae	Eubacterium_E	Eubacterium_E hallii	SRR12567265	SAMN15961071	SRX9055302	Large intestine	SRP279656	Stool	0.00224121
HRGM_Genome_1566	GUT_GENOME000299	Firmicutes_A	Clostridia	Lachnospirales	Lachnospiraceae	Eubacterium_E	Eubacterium_E hallii_A	SRR12567265	SAMN15961071	SRX9055304	Large intestine	SRP279656	Stool	0.00112061
HRGM_Genome_1595	KIJ_genome_26158	Firmicutes_A	Clostridia	Lachnospirales	Lachnospiraceae	Roseburia	Roseburia inulinivorans	SRR12567265	SAMN15961071	SRX9055306	Large intestine	SRP279656	Stool	0.00180542
HRGM_Genome_1720	GUT_GENOME143131	Bacteroidota	Bacteroidia	Bacteroidales	Tannerellaceae	Parabacteroides	Parabacteroides distasonis	SRR12567265	SAMN15961071	SRX9055309	Large intestine	SRP279656	Stool	0.0164978
HRGM_Genome_1744	GUT_GENOME000192	Bacteroidota	Bacteroidia	Bacteroidales	Tannerellaceae	Parabacteroides	Parabacteroides merdae	SRR12567265	SAMN15961071	SRX9055311	Large intestine	SRP279656	Stool	0.0569641
HRGM_Genome_1783	GUT_GENOME103694	Firmicutes_A	Clostridia	Lachnospirales	Lachnospiraceae	Hungatella_A	Hungatella_A hathewayi	SRR12567265	SAMN15961071	SRX9055311	Large intestine	SRP279656	Stool	0.00781311
HRGM_Genome_1799	GUT_GENOME143505	Bacteroidota	Bacteroidia	Bacteroidales	Bacteroidaceae	Bacteroides_B	Bacteroides_B dorei	SRR12567265	SAMN15961071	SRX9055315	Large intestine	SRP279656	Stool	0.0184433
HRGM_Genome_1807	KIJ_genome_18291	Bacteroidota	Bacteroidia	Bacteroidales	Bacteroidaceae	Bacteroides_B	Bacteroides_B vulgatus	SRR12567265	SAMN15961071	SRX9055316	Large intestine	SRP279656	Stool	0.151468
HRGM_Genome_1809	GUT_GENOME001488	Bacteroidota	Bacteroidia	Bacteroidales	Bacteroidaceae	Bacteroides_B	Bacteroides_B massiliensis	SRR12567265	SAMN15961071	SRX9055316	Large intestine	SRP279656	Stool	0.0786136
HRGM_Genome_1841	GUT_GENOME143525	Firmicutes_A	Clostridia	Lachnospirales	Lachnospiraceae	Clostridium_Q	Clostridium_Q saccharolyticum	SRR12567265	SAMN15961071	SRX9055317	Large intestine	SRP279656	Stool	0.0110037
HRGM_Genome_1883	GUT_GENOME001022	Firmicutes	Bacilli	Erysipelotrichales	Erysipelotrichaceae	Holdemanella		SRR12567265	SAMN15961071	SRX9055320	Large intestine	SRP279656	Stool	0.0136652
HRGM_Genome_1892	KIJ_genome_18988	Firmicutes_A	Clostridia	Lachnospirales	Lachnospiraceae	Anaerostipes	Anaerostipes hadrus	SRR12567265	SAMN15961071	SRX9055321	Large intestine	SRP279656	Stool	0.00342407
HRGM_Genome_1968	KIJ_genome_5491	Firmicutes_A	Clostridia	Oscillospirales	Oscillospiraceae	Oscillibacter	Oscillibacter sp900066435	SRR12567265	SAMN15961071	SRX9055323	Large intestine	SRP279656	Stool	0.005961
HRGM_Genome_2074	GUT_GENOME001003	Bacteroidota	Bacteroidia	Bacteroidales	Marinifilaceae	Butyricimonas	Butyricimonas sp002161485	SRR12567265	SAMN15961071	SRX9055326	Large intestine	SRP279656	Stool	0.0269412
HRGM_Genome_2265	KIJ_genome_13087	Firmicutes_A	Clostridia	Lachnospirales	Lachnospiraceae	CAG-81	CAG-81 sp900066535	SRR12567265	SAMN15961071	SRX9055358	Large intestine	SRP279656	Stool	0.0142255
HRGM_Genome_2308	KIJ_genome_14211	Firmicutes_A	Clostridia	Christensenellales	CAG-74			SRR12567265	SAMN15961071	SRX9055359	Large intestine	SRP279656	Stool	0.00118286
HRGM_Genome_2400	KIJ_genome_3113	Bacteroidota	Bacteroidia	Bacteroidales	Bacteroidaceae	Prevotella	Prevotella sp000434975	SRR12567265	SAMN15961071	SRX9055361	Large intestine	SRP279656	Stool	0.0128714
HRGM_Genome_2517	GUT_GENOME000518	Firmicutes_A	Clostridia	Oscillospirales	Oscillospiraceae	Flavonifractor	Flavonifractor plautii	SRR12567265	SAMN15961071	SRX9055362	Large intestine	SRP279656	Stool	0.00406219
HRGM_Genome_2564	KIJ_genome_24717	Bacteroidota	Bacteroidia	Bacteroidales	Bacteroidaceae	Prevotella	Prevotella copri	SRR12567265	SAMN15961071	SRX9055363	Large intestine	SRP279656	Stool	0.0145523
HRGM_Genome_2573	GUT_GENOME239747	Bacteroidota	Bacteroidia	Bacteroidales	Bacteroidaceae	Prevotella	Prevotella copri_A	SRR12567265	SAMN15961071	SRX9055363	Large intestine	SRP279656	Stool	0.0147858
HRGM_Genome_2608	GUT_GENOME103557	Firmicutes_A	Clostridia	Lachnospirales	Lachnospiraceae	Dorea	Dorea sp000433535	SRR12567265	SAMN15961071	SRX9055364	Large intestine	SRP279656	Stool	0.017634
HRGM_Genome_2648	GUT_GENOME001239	Firmicutes_A	Clostridia	Lachnospirales	Lachnospiraceae	Eubacterium_G	Eubacterium_G ventriosum	SRR12567265	SAMN15961071	SRX9055365	Large intestine	SRP279656	Stool	0.00361084
HRGM_Genome_2703	GUT_GENOME000659	Firmicutes_A	Clostridia	Lachnospirales	Lachnospiraceae	CAG-56	CAG-56 sp900066615	SRR12567265	SAMN15961071	SRX9055366	Large intestine	SRP279656	Stool	0.00817108
HRGM_Genome_2717	KIJ_genome_13228	Firmicutes_A	Clostridia	Lachnospirales	Lachnospiraceae	CAG-81	CAG-81 sp000435795	SRR12567265	SAMN15961071	SRX9055367	Large intestine	SRP279656	Stool	0.0136185
HRGM_Genome_2931	KIJ_genome_15042	Firmicutes_A	Clostridia	Oscillospirales	Ruminococcaceae	Negativibacillus	Negativibacillus massiliensis	SRR12567265	SAMN15961071	SRX9055372	Large intestine	SRP279656	Stool	0.0338983
HRGM_Genome_2952	GUT_GENOME000149	Firmicutes_A	Clostridia	Lachnospirales	Lachnospiraceae	Dorea	Dorea longicatena	SRR12567265	SAMN15961071	SRX9055375	Large intestine	SRP279656	Stool	0.010957
HRGM_Genome_3044	GUT_GENOME105321	Firmicutes_A	Clostridia	Oscillospirales	Acutalibacteraceae	Eubacterium_R	Eubacterium_R sp000434995	SRR12567265	SAMN15961071	SRX9055381	Large intestine	SRP279656	Stool	0.0285132
HRGM_Genome_3068	GUT_GENOME000131	Firmicutes_A	Clostridia	Lachnospirales	Lachnospiraceae	Blautia_A	Blautia_A sp900066205	SRR12567265	SAMN15961071	SRX9055382	Large intestine	SRP279656	Stool	0.0179764
HRGM_Genome_3183	KIJ_genome_6515	Firmicutes_A	Clostridia	Oscillospirales	Oscillospiraceae	CAG-110		SRR12567265	SAMN15961071	SRX9055383	Large intestine	SRP279656	Stool	0.00426453
HRGM_Genome_3191	GUT_GENOME001635	Bacteroidota	Bacteroidia	Bacteroidales	Marinifilaceae	Odoribacter	Odoribacter splanchnicus	SRR12567265	SAMN15961071	SRX9055385	Large intestine	SRP279656	Stool	0.00835785
HRGM_Genome_3359	GUT_GENOME251083	Firmicutes_A	Clostridia	Oscillospirales	Ruminococcaceae	Gemmiger	Gemmiger sp003476825	SRR12567265	SAMN15961071	SRX9055388	Large intestine	SRP279656	Stool	0.0108792
HRGM_Genome_3364	GUT_GENOME000367	Firmicutes_A	Clostridia	Oscillospirales	Ruminococcaceae	Gemmiger	Gemmiger formicilis	SRR12567265	SAMN15961071	SRX9055390	Large intestine	SRP279656	Stool	0.0257117
HRGM_Genome_3568	KIJ_genome_6931	Firmicutes_A	Clostridia	Lachnospirales	Lachnospiraceae	Clostridium_M	Clostridium_M sp000431375	SRR12567265	SAMN15961071	SRX9055394	Large intestine	SRP279656	Stool	0.00471588
HRGM_Genome_3743	GUT_GENOME000623	Firmicutes_A	Clostridia	Lachnospirales	Lachnospiraceae	Blautia_A	Blautia_A sp000433815	SRR12567265	SAMN15961071	SRX9055398	Large intestine	SRP279656	Stool	0.00298828
HRGM_Genome_3840	GUT_GENOME233517	Firmicutes_C	Negativicutes	Acidaminococcales	Acidaminococcaceae	Phascolarctobacterium	Phascolarctobacterium faecium	SRR12567265	SAMN15961071	SRX9055400	Large intestine	SRP279656	Stool	0.00705047
HRGM_Genome_4093	GUT_GENOME001870	Firmicutes_A	Clostridia	Lachnospirales	Lachnospiraceae	Lachnoclostridium_A		SRR12567265	SAMN15961071	SRX9055406	Large intestine	SRP279656	Stool	0.0045758
NISW_Genome_0002	GCF_000296465.1	Bacteroidota	Bacteroidia	Bacteroidales	Barnesiellaceae	Barnesiella	Barnesiella intestinihominis	SRR12567265	SAMN15961071	SRX9055412	Large intestine	SRP279656	Stool	0.0255249
HRGM_Genome_0105	GUT_GENOME095967	Firmicutes_A	Clostridia	Oscillospirales	Ruminococcaceae	Faecalibacterium	Faecalibacterium prausnitzii_K	SRR12567264	SAMN15961072	SRX9055257	Large intestine	SRP279656	Stool	0.00263098
HRGM_Genome_0108	GUT_GENOME147678	Firmicutes_A	Clostridia	Oscillospirales	Ruminococcaceae	Faecalibacterium	Faecalibacterium prausnitzii_G	SRR12567264	SAMN15961072	SRX9055258	Large intestine	SRP279656	Stool	0.00165107
HRGM_Genome_0123	KIJ_genome_17563	Firmicutes_A	Clostridia	Oscillospirales	Ruminococcaceae	Faecalibacterium	Faecalibacterium prausnitzii_C	SRR12567264	SAMN15961072	SRX9055259	Large intestine	SRP279656	Stool	0.00373169
HRGM_Genome_0126	GUT_GENOME139147	Firmicutes_A	Clostridia	Oscillospirales	Ruminococcaceae	Faecalibacterium		SRR12567264	SAMN15961072	SRX9055260	Large intestine	SRP279656	Stool	0.0547405
HRGM_Genome_0142	GUT_GENOME096257	Firmicutes	Bacilli	Erysipelotrichales	Erysipelatoclostridiaceae	Erysipelatoclostridium	Erysipelatoclostridium ramosum	SRR12567264	SAMN15961072	SRX9055260	Large intestine	SRP279656	Stool	0.0016108
HRGM_Genome_0195	KIJ_genome_28707	Bacteroidota	Bacteroidia	Bacteroidales	Rikenellaceae	Alistipes	Alistipes obesi	SRR12567264	SAMN15961072	SRX9055264	Large intestine	SRP279656	Stool	0.00268467
HRGM_Genome_0206	GUT_GENOME096292	Bacteroidota	Bacteroidia	Bacteroidales	Rikenellaceae	Alistipes	Alistipes senegalensis	SRR12567264	SAMN15961072	SRX9055264	Large intestine	SRP279656	Stool	0.00189269
HRGM_Genome_0211	KIJ_genome_8774	Bacteroidota	Bacteroidia	Bacteroidales	Rikenellaceae	Alistipes	Alistipes onderdonkii	SRR12567264	SAMN15961072	SRX9055265	Large intestine	SRP279656	Stool	0.108501
HRGM_Genome_0217	KIJ_genome_22335	Bacteroidota	Bacteroidia	Bacteroidales	Rikenellaceae	Alistipes	Alistipes shahii	SRR12567264	SAMN15961072	SRX9055266	Large intestine	SRP279656	Stool	0.0456797
HRGM_Genome_0235	GUT_GENOME143232	Bacteroidota	Bacteroidia	Bacteroidales	Bacteroidaceae	Bacteroides	Bacteroides cellulosilyticus	SRR12567264	SAMN15961072	SRX9055267	Large intestine	SRP279656	Stool	0.0396123
HRGM_Genome_0268	GUT_GENOME001046	Firmicutes	Bacilli	Erysipelotrichales	Erysipelotrichaceae	Holdemania	Holdemania filiformis	SRR12567264	SAMN15961072	SRX9055267	Large intestine	SRP279656	Stool	0.00147657
HRGM_Genome_0284	GUT_GENOME096210	Firmicutes_A	Clostridia	Lachnospirales	Lachnospiraceae	Faecalicatena	Faecalicatena gnavus	SRR12567264	SAMN15961072	SRX9055268	Large intestine	SRP279656	Stool	0.00444313
HRGM_Genome_1069	GUT_GENOME096473	Bacteroidota	Bacteroidia	Bacteroidales	Tannerellaceae	Parabacteroides	Parabacteroides goldsteinii	SRR12567264	SAMN15961072	SRX9055286	Large intestine	SRP279656	Stool	0.00182558
HRGM_Genome_1127	GUT_GENOME096496	Firmicutes_A	Clostridia	Oscillospirales	Oscillospiraceae	Lawsonibacter	Lawsonibacter asaccharolyticus	SRR12567264	SAMN15961072	SRX9055287	Large intestine	SRP279656	Stool	0.0137589
HRGM_Genome_1128	GUT_GENOME096144	Firmicutes_A	Clostridia	Oscillospirales	Oscillospiraceae	Lawsonibacter	Lawsonibacter sp000177015	SRR12567264	SAMN15961072	SRX9055287	Large intestine	SRP279656	Stool	0.00414782
HRGM_Genome_1132	GUT_GENOME000420	Firmicutes_A	Clostridia	Oscillospirales	Oscillospiraceae	Lawsonibacter		SRR12567264	SAMN15961072	SRX9055287	Large intestine	SRP279656	Stool	0.00691303
HRGM_Genome_1147	GUT_GENOME096498	Firmicutes_A	Clostridia	Oscillospirales	Oscillospiraceae	Intestinimonas	Intestinimonas massiliensis	SRR12567264	SAMN15961072	SRX9055288	Large intestine	SRP279656	Stool	0.00154369
HRGM_Genome_1195	KIJ_genome_28853	Firmicutes_A	Clostridia	Oscillospirales	Ruminococcaceae	Fournierella		SRR12567264	SAMN15961072	SRX9055288	Large intestine	SRP279656	Stool	0.00291287
HRGM_Genome_1213	GUT_GENOME239662	Bacteroidota	Bacteroidia	Bacteroidales	Bacteroidaceae	Bacteroides	Bacteroides stercoris	SRR12567264	SAMN15961072	SRX9055289	Large intestine	SRP279656	Stool	0.0446864
HRGM_Genome_1216	GUT_GENOME096538	Firmicutes_A	Clostridia	Lachnospirales	Lachnospiraceae	Clostridium_M	Clostridium_M sp001517625	SRR12567264	SAMN15961072	SRX9055290	Large intestine	SRP279656	Stool	0.00594655
HRGM_Genome_1334	GUT_GENOME096063	Bacteroidota	Bacteroidia	Bacteroidales	Bacteroidaceae	Bacteroides	Bacteroides fragilis	SRR12567264	SAMN15961072	SRX9055291	Large intestine	SRP279656	Stool	0.0935205
HRGM_Genome_1387	GUT_GENOME096203	Bacteroidota	Bacteroidia	Bacteroidales	Bacteroidaceae	Bacteroides	Bacteroides ovatus	SRR12567264	SAMN15961072	SRX9055295	Large intestine	SRP279656	Stool	0.00813456
HRGM_Genome_1407	GUT_GENOME001120	Bacteroidota	Bacteroidia	Bacteroidales	Bacteroidaceae	Bacteroides	Bacteroides thetaiotaomicron	SRR12567264	SAMN15961072	SRX9055296	Large intestine	SRP279656	Stool	0.016994
HRGM_Genome_1443	GUT_GENOME096166	Desulfobacterota_A	Desulfovibrionia	Desulfovibrionales	Desulfovibrionaceae	Bilophila	Bilophila wadsworthia	SRR12567264	SAMN15961072	SRX9055298	Large intestine	SRP279656	Stool	0.0094232
HRGM_Genome_1513	GUT_GENOME096206	Firmicutes_A	Clostridia	Lachnospirales	Lachnospiraceae	Faecalicatena	Faecalicatena glycyrrhizinilyticum	SRR12567264	SAMN15961072	SRX9055300	Large intestine	SRP279656	Stool	0.00147657
HRGM_Genome_1567	KIJ_genome_1512	Firmicutes_A	Clostridia	Lachnospirales	Lachnospiraceae	Lachnospira	Lachnospira eligens_B	SRR12567264	SAMN15961072	SRX9055304	Large intestine	SRP279656	Stool	0.0286186
HRGM_Genome_1595	KIJ_genome_26158	Firmicutes_A	Clostridia	Lachnospirales	Lachnospiraceae	Roseburia	Roseburia inulinivorans	SRR12567264	SAMN15961072	SRX9055306	Large intestine	SRP279656	Stool	0.00374512
HRGM_Genome_1596	GUT_GENOME001506	Firmicutes_A	Clostridia	Lachnospirales	Lachnospiraceae	Roseburia		SRR12567264	SAMN15961072	SRX9055306	Large intestine	SRP279656	Stool	0.00442971
HRGM_Genome_1615	GUT_GENOME143211	Verrucomicrobiota	Verrucomicrobiae	Verrucomicrobiales	Akkermansiaceae	Akkermansia	Akkermansia muciniphila	SRR12567264	SAMN15961072	SRX9055307	Large intestine	SRP279656	Stool	0.00875203
HRGM_Genome_1686	GUT_GENOME142594	Firmicutes_A	Clostridia	Oscillospirales	Ruminococcaceae	Provencibacterium	Provencibacterium massiliense	SRR12567264	SAMN15961072	SRX9055307	Large intestine	SRP279656	Stool	0.0026444
HRGM_Genome_1744	GUT_GENOME000192	Bacteroidota	Bacteroidia	Bacteroidales	Tannerellaceae	Parabacteroides	Parabacteroides merdae	SRR12567264	SAMN15961072	SRX9055311	Large intestine	SRP279656	Stool	0.0717613
HRGM_Genome_1783	GUT_GENOME103694	Firmicutes_A	Clostridia	Lachnospirales	Lachnospiraceae	Hungatella_A	Hungatella_A hathewayi	SRR12567264	SAMN15961072	SRX9055311	Large intestine	SRP279656	Stool	0.0034498
HRGM_Genome_1807	KIJ_genome_18291	Bacteroidota	Bacteroidia	Bacteroidales	Bacteroidaceae	Bacteroides_B	Bacteroides_B vulgatus	SRR12567264	SAMN15961072	SRX9055316	Large intestine	SRP279656	Stool	0.108555
HRGM_Genome_1841	GUT_GENOME143525	Firmicutes_A	Clostridia	Lachnospirales	Lachnospiraceae	Clostridium_Q	Clostridium_Q saccharolyticum	SRR12567264	SAMN15961072	SRX9055317	Large intestine	SRP279656	Stool	0.0378002
HRGM_Genome_1853	GUT_GENOME143712	Firmicutes_A	Clostridia	Lachnospirales	Lachnospiraceae	Agathobacter	Agathobacter rectale	SRR12567264	SAMN15961072	SRX9055318	Large intestine	SRP279656	Stool	0.00531565
HRGM_Genome_1881	KIJ_genome_5875	Firmicutes	Bacilli	Erysipelotrichales	Erysipelotrichaceae	Holdemanella	Holdemanella biformis	SRR12567264	SAMN15961072	SRX9055320	Large intestine	SRP279656	Stool	0.00805402
HRGM_Genome_1892	KIJ_genome_18988	Firmicutes_A	Clostridia	Lachnospirales	Lachnospiraceae	Anaerostipes	Anaerostipes hadrus	SRR12567264	SAMN15961072	SRX9055321	Large intestine	SRP279656	Stool	0.00213431
HRGM_Genome_1898	KIJ_genome_28238	Firmicutes_A	Clostridia	Oscillospirales	Ruminococcaceae	Ruminiclostridium_E	Ruminiclostridium_E siraeum	SRR12567264	SAMN15961072	SRX9055321	Large intestine	SRP279656	Stool	0.0239338
HRGM_Genome_1968	KIJ_genome_5491	Firmicutes_A	Clostridia	Oscillospirales	Oscillospiraceae	Oscillibacter	Oscillibacter sp900066435	SRR12567264	SAMN15961072	SRX9055323	Large intestine	SRP279656	Stool	0.0329812
HRGM_Genome_1975	KIJ_genome_14797	Firmicutes_A	Clostridia	Oscillospirales	Oscillospiraceae	Oscillibacter		SRR12567264	SAMN15961072	SRX9055324	Large intestine	SRP279656	Stool	0.00319476
HRGM_Genome_1989	GUT_GENOME141054	Firmicutes_A	Clostridia	Lachnospirales	Lachnospiraceae	Clostridium_M	Clostridium_M asparagiforme	SRR12567264	SAMN15961072	SRX9055324	Large intestine	SRP279656	Stool	0.00123495
HRGM_Genome_2093	GUT_GENOME239673	Firmicutes_A	Clostridia	Lachnospirales	Lachnospiraceae	Eisenbergiella	Eisenbergiella massiliensis	SRR12567264	SAMN15961072	SRX9055331	Large intestine	SRP279656	Stool	0.00134234
HRGM_Genome_2278	GUT_GENOME239728	Firmicutes_A	Clostridia	Lachnospirales	Lachnospiraceae	Agathobacter	Agathobacter faecis	SRR12567264	SAMN15961072	SRX9055359	Large intestine	SRP279656	Stool	0.00108729
HRGM_Genome_2517	GUT_GENOME000518	Firmicutes_A	Clostridia	Oscillospirales	Oscillospiraceae	Flavonifractor	Flavonifractor plautii	SRR12567264	SAMN15961072	SRX9055362	Large intestine	SRP279656	Stool	0.00463106
HRGM_Genome_2523	GUT_GENOME243824	Firmicutes_A	Clostridia	Oscillospirales	Oscillospiraceae	Flavonifractor		SRR12567264	SAMN15961072	SRX9055363	Large intestine	SRP279656	Stool	0.00656402
HRGM_Genome_2526	GUT_GENOME000271	Firmicutes_A	Clostridia	Oscillospirales	Oscillospiraceae	Pseudoflavonifractor	Pseudoflavonifractor capillosus	SRR12567264	SAMN15961072	SRX9055363	Large intestine	SRP279656	Stool	0.00214774
HRGM_Genome_2534	GUT_GENOME000718	Firmicutes_A	Clostridia	Lachnospirales	Lachnospiraceae	Tyzzerella	Tyzzerella nexilis	SRR12567264	SAMN15961072	SRX9055363	Large intestine	SRP279656	Stool	0.0094232
HRGM_Genome_2608	GUT_GENOME103557	Firmicutes_A	Clostridia	Lachnospirales	Lachnospiraceae	Dorea	Dorea sp000433535	SRR12567264	SAMN15961072	SRX9055364	Large intestine	SRP279656	Stool	0.00612105
HRGM_Genome_2768	KIJ_genome_3012	Firmicutes_A	Clostridia	Lachnospirales	Lachnospiraceae	Eubacterium_F	Eubacterium_F sp003491505	SRR12567264	SAMN15961072	SRX9055368	Large intestine	SRP279656	Stool	0.0105508
HRGM_Genome_2811	GUT_GENOME001159	Firmicutes_A	Clostridia	Lachnospirales	Lachnospiraceae	Blautia_A	Blautia_A sp900066145	SRR12567264	SAMN15961072	SRX9055369	Large intestine	SRP279656	Stool	0.00170477
HRGM_Genome_2814	GUT_GENOME000004	Firmicutes_A	Clostridia	Lachnospirales	Lachnospiraceae	Blautia_A	Blautia_A sp900066165	SRR12567264	SAMN15961072	SRX9055370	Large intestine	SRP279656	Stool	0.00136918
HRGM_Genome_2864	GUT_GENOME000236	Firmicutes_A	Clostridia	Oscillospirales	Oscillospiraceae	Lawsonibacter	Lawsonibacter sp900066645	SRR12567264	SAMN15961072	SRX9055371	Large intestine	SRP279656	Stool	0.00279206
HRGM_Genome_2908	GUT_GENOME000266	Firmicutes_A	Clostridia	Oscillospirales	Butyricicoccaceae	Agathobaculum	Agathobaculum sp900291975	SRR12567264	SAMN15961072	SRX9055372	Large intestine	SRP279656	Stool	0.00169134
HRGM_Genome_2931	KIJ_genome_15042	Firmicutes_A	Clostridia	Oscillospirales	Ruminococcaceae	Negativibacillus	Negativibacillus massiliensis	SRR12567264	SAMN15961072	SRX9055372	Large intestine	SRP279656	Stool	0.00353034
HRGM_Genome_2952	GUT_GENOME000149	Firmicutes_A	Clostridia	Lachnospirales	Lachnospiraceae	Dorea	Dorea longicatena	SRR12567264	SAMN15961072	SRX9055375	Large intestine	SRP279656	Stool	0.0026981
HRGM_Genome_3025	GUT_GENOME000583	Firmicutes_A	Clostridia	Lachnospirales	Lachnospiraceae	Blautia	Blautia sp000432195	SRR12567264	SAMN15961072	SRX9055381	Large intestine	SRP279656	Stool	0.00581231
HRGM_Genome_3040	KIJ_genome_12157	Firmicutes	Bacilli	Erysipelotrichales	Erysipelotrichaceae	Merdibacter		SRR12567264	SAMN15961072	SRX9055381	Large intestine	SRP279656	Stool	0.00295314
HRGM_Genome_3068	GUT_GENOME000131	Firmicutes_A	Clostridia	Lachnospirales	Lachnospiraceae	Blautia_A	Blautia_A sp900066205	SRR12567264	SAMN15961072	SRX9055382	Large intestine	SRP279656	Stool	0.00362431
HRGM_Genome_3183	KIJ_genome_6515	Firmicutes_A	Clostridia	Oscillospirales	Oscillospiraceae	CAG-110		SRR12567264	SAMN15961072	SRX9055383	Large intestine	SRP279656	Stool	0.00393304
HRGM_Genome_3191	GUT_GENOME001635	Bacteroidota	Bacteroidia	Bacteroidales	Marinifilaceae	Odoribacter	Odoribacter splanchnicus	SRR12567264	SAMN15961072	SRX9055385	Large intestine	SRP279656	Stool	0.00859095
HRGM_Genome_3212	KIJ_genome_19900	Firmicutes_A	Clostridia	Lachnospirales	Lachnospiraceae	TF01-11	TF01-11 sp003529475	SRR12567264	SAMN15961072	SRX9055386	Large intestine	SRP279656	Stool	0.00689961
HRGM_Genome_3229	GUT_GENOME026008	Firmicutes_A	Clostridia	Oscillospirales	Oscillospiraceae	F23-B02		SRR12567264	SAMN15961072	SRX9055387	Large intestine	SRP279656	Stool	0.00319476
HRGM_Genome_3272	GUT_GENOME257450	Firmicutes_A	Clostridia	Oscillospirales	Ruminococcaceae	Ruthenibacterium	Ruthenibacterium sp003149955	SRR12567264	SAMN15961072	SRX9055387	Large intestine	SRP279656	Stool	0.00157053
HRGM_Genome_3359	GUT_GENOME251083	Firmicutes_A	Clostridia	Oscillospirales	Ruminococcaceae	Gemmiger	Gemmiger sp003476825	SRR12567264	SAMN15961072	SRX9055388	Large intestine	SRP279656	Stool	0.00990644
HRGM_Genome_3371	GUT_GENOME001315	Firmicutes_A	Clostridia	Oscillospirales	Butyricicoccaceae			SRR12567264	SAMN15961072	SRX9055390	Large intestine	SRP279656	Stool	0.00128864
HRGM_Genome_3584	GUT_GENOME246802	Firmicutes_A	Clostridia	Oscillospirales	Ruminococcaceae	Anaerotruncus		SRR12567264	SAMN15961072	SRX9055395	Large intestine	SRP279656	Stool	0.00424178
HRGM_Genome_3743	GUT_GENOME000623	Firmicutes_A	Clostridia	Lachnospirales	Lachnospiraceae	Blautia_A	Blautia_A sp000433815	SRR12567264	SAMN15961072	SRX9055398	Large intestine	SRP279656	Stool	0.00940977
HRGM_Genome_3797	GUT_GENOME001575	Firmicutes_A	Clostridia	Lachnospirales	Lachnospiraceae	Faecalicatena	Faecalicatena faecis	SRR12567264	SAMN15961072	SRX9055399	Large intestine	SRP279656	Stool	0.00112756
HRGM_Genome_3817	GUT_GENOME252930	Firmicutes_A	Clostridia	Oscillospirales	Acutalibacteraceae	UBA1691		SRR12567264	SAMN15961072	SRX9055400	Large intestine	SRP279656	Stool	0.0297864
HRGM_Genome_4093	GUT_GENOME001870	Firmicutes_A	Clostridia	Lachnospirales	Lachnospiraceae	Lachnoclostridium_A		SRR12567264	SAMN15961072	SRX9055406	Large intestine	SRP279656	Stool	0.00335584
HRGM_Genome_4529	GUT_GENOME257069	Firmicutes_A	Clostridia	Oscillospirales	Ruminococcaceae	Fournierella		SRR12567264	SAMN15961072	SRX9055407	Large intestine	SRP279656	Stool	0.00276521
HRGM_Genome_0045	GUT_GENOME144544	Proteobacteria	Gammaproteobacteria	Enterobacterales	Enterobacteriaceae	Escherichia	Escherichia coli_D	SRR12567263	SAMN15961073	SRX9055249	Large intestine	SRP279656	Stool	0.0031036
HRGM_Genome_0057	GUT_GENOME140826	Proteobacteria	Gammaproteobacteria	Enterobacterales	Enterobacteriaceae	Escherichia	Escherichia sp000208585	SRR12567263	SAMN15961073	SRX9055255	Large intestine	SRP279656	Stool	0.00648496
HRGM_Genome_0105	GUT_GENOME095967	Firmicutes_A	Clostridia	Oscillospirales	Ruminococcaceae	Faecalibacterium	Faecalibacterium prausnitzii_K	SRR12567263	SAMN15961073	SRX9055257	Large intestine	SRP279656	Stool	0.01489
HRGM_Genome_0108	GUT_GENOME147678	Firmicutes_A	Clostridia	Oscillospirales	Ruminococcaceae	Faecalibacterium	Faecalibacterium prausnitzii_G	SRR12567263	SAMN15961073	SRX9055258	Large intestine	SRP279656	Stool	0.0049392
HRGM_Genome_0123	KIJ_genome_17563	Firmicutes_A	Clostridia	Oscillospirales	Ruminococcaceae	Faecalibacterium	Faecalibacterium prausnitzii_C	SRR12567263	SAMN15961073	SRX9055259	Large intestine	SRP279656	Stool	0.00571208
HRGM_Genome_0126	GUT_GENOME139147	Firmicutes_A	Clostridia	Oscillospirales	Ruminococcaceae	Faecalibacterium		SRR12567263	SAMN15961073	SRX9055260	Large intestine	SRP279656	Stool	0.00578454
HRGM_Genome_0170	KIJ_genome_11473	Proteobacteria	Gammaproteobacteria	Burkholderiales	Burkholderiaceae	Sutterella	Sutterella wadsworthensis_A	SRR12567263	SAMN15961073	SRX9055262	Large intestine	SRP279656	Stool	0.0023911
HRGM_Genome_0217	KIJ_genome_22335	Bacteroidota	Bacteroidia	Bacteroidales	Rikenellaceae	Alistipes	Alistipes shahii	SRR12567263	SAMN15961073	SRX9055266	Large intestine	SRP279656	Stool	0.0269663
HRGM_Genome_0230	GUT_GENOME000008	Bacteroidota	Bacteroidia	Bacteroidales	Rikenellaceae	Alistipes	Alistipes shahii	SRR12567263	SAMN15961073	SRX9055266	Large intestine	SRP279656	Stool	0.00350212
HRGM_Genome_0247	GUT_GENOME000545	Firmicutes_A	Clostridia	Clostridiales	Clostridiaceae	Clostridium		SRR12567263	SAMN15961073	SRX9055267	Large intestine	SRP279656	Stool	0.00516865
HRGM_Genome_0268	GUT_GENOME001046	Firmicutes	Bacilli	Erysipelotrichales	Erysipelotrichaceae	Holdemania	Holdemania filiformis	SRR12567263	SAMN15961073	SRX9055267	Large intestine	SRP279656	Stool	0.00170275
HRGM_Genome_0297	KIJ_genome_19410	Firmicutes_C	Negativicutes	Acidaminococcales	Acidaminococcaceae	Acidaminococcus	Acidaminococcus intestini	SRR12567263	SAMN15961073	SRX9055269	Large intestine	SRP279656	Stool	0.00428708
HRGM_Genome_0379	GUT_GENOME096402	Firmicutes_A	Clostridia	Lachnospirales	Lachnospiraceae	Eubacterium_I	Eubacterium_I ramulus	SRR12567263	SAMN15961073	SRX9055282	Large intestine	SRP279656	Stool	0.00577246
HRGM_Genome_0433	GUT_GENOME000396	Actinobacteriota	Coriobacteriia	Coriobacteriales	Coriobacteriaceae	Collinsella	Collinsella aerofaciens_F	SRR12567263	SAMN15961073	SRX9055285	Large intestine	SRP279656	Stool	0.00165445
HRGM_Genome_1069	GUT_GENOME096473	Bacteroidota	Bacteroidia	Bacteroidales	Tannerellaceae	Parabacteroides	Parabacteroides goldsteinii	SRR12567263	SAMN15961073	SRX9055286	Large intestine	SRP279656	Stool	0.00130424
HRGM_Genome_1070	GUT_GENOME140245	Bacteroidota	Bacteroidia	Bacteroidales	Tannerellaceae	Parabacteroides	Parabacteroides gordonii	SRR12567263	SAMN15961073	SRX9055286	Large intestine	SRP279656	Stool	0.00164237
HRGM_Genome_1071	GUT_GENOME000944	Bacteroidota	Bacteroidia	Bacteroidales	Tannerellaceae	Parabacteroides		SRR12567263	SAMN15961073	SRX9055286	Large intestine	SRP279656	Stool	0.00152161
HRGM_Genome_1124	GUT_GENOME095983	Firmicutes_A	Clostridia	Lachnospirales	Lachnospiraceae	Faecalicatena	Faecalicatena lactaris	SRR12567263	SAMN15961073	SRX9055287	Large intestine	SRP279656	Stool	0.00288623
HRGM_Genome_1195	KIJ_genome_28853	Firmicutes_A	Clostridia	Oscillospirales	Ruminococcaceae	Fournierella		SRR12567263	SAMN15961073	SRX9055288	Large intestine	SRP279656	Stool	0.00289831
HRGM_Genome_1201	GUT_GENOME095991	Bacteroidota	Bacteroidia	Bacteroidales	Bacteroidaceae	Bacteroides	Bacteroides eggerthii	SRR12567263	SAMN15961073	SRX9055288	Large intestine	SRP279656	Stool	0.00753559
HRGM_Genome_1341	GUT_GENOME000906	Firmicutes_A	Clostridia	Lachnospirales	Lachnospiraceae	Blautia_A	Blautia_A sp900120195	SRR12567263	SAMN15961073	SRX9055292	Large intestine	SRP279656	Stool	0.00118347
HRGM_Genome_1342	GUT_GENOME140320	Firmicutes_A	Clostridia	Lachnospirales	Lachnospiraceae	Blautia_A	Blautia_A sp000436615	SRR12567263	SAMN15961073	SRX9055293	Large intestine	SRP279656	Stool	0.0294178
HRGM_Genome_1387	GUT_GENOME096203	Bacteroidota	Bacteroidia	Bacteroidales	Bacteroidaceae	Bacteroides	Bacteroides ovatus	SRR12567263	SAMN15961073	SRX9055295	Large intestine	SRP279656	Stool	0.00192013
HRGM_Genome_1388	GUT_GENOME147854	Bacteroidota	Bacteroidia	Bacteroidales	Bacteroidaceae	Bacteroides	Bacteroides caccae	SRR12567263	SAMN15961073	SRX9055295	Large intestine	SRP279656	Stool	0.0242975
HRGM_Genome_1407	GUT_GENOME001120	Bacteroidota	Bacteroidia	Bacteroidales	Bacteroidaceae	Bacteroides	Bacteroides thetaiotaomicron	SRR12567263	SAMN15961073	SRX9055296	Large intestine	SRP279656	Stool	0.00262055
HRGM_Genome_1425	KIJ_genome_12021	Bacteroidota	Bacteroidia	Bacteroidales	Bacteroidaceae	Bacteroides	Bacteroides uniformis	SRR12567263	SAMN15961073	SRX9055297	Large intestine	SRP279656	Stool	0.0270025
HRGM_Genome_1485	KIJ_genome_26859	Firmicutes_C	Negativicutes	Acidaminococcales	Acidaminococcaceae	Phascolarctobacterium_A	Phascolarctobacterium_A succinatutens	SRR12567263	SAMN15961073	SRX9055300	Large intestine	SRP279656	Stool	0.00364703
HRGM_Genome_1502	KIJ_genome_23777	Bacteroidota	Bacteroidia	Bacteroidales	Bacteroidaceae	Paraprevotella	Paraprevotella xylaniphila	SRR12567263	SAMN15961073	SRX9055300	Large intestine	SRP279656	Stool	0.00102648
HRGM_Genome_1534	KIJ_genome_8683	Bacteroidota	Bacteroidia	Bacteroidales	Rikenellaceae	Alistipes_A	Alistipes_A indistinctus	SRR12567263	SAMN15961073	SRX9055302	Large intestine	SRP279656	Stool	0.00586907
HRGM_Genome_1542	GUT_GENOME096236	Synergistota	Synergistia	Synergistales	Synergistaceae	Cloacibacillus	Cloacibacillus evryensis	SRR12567263	SAMN15961073	SRX9055302	Large intestine	SRP279656	Stool	0.00638835
HRGM_Genome_1549	GUT_GENOME001689	Firmicutes_A	Clostridia	Lachnospirales	Lachnospiraceae	Eubacterium_E	Eubacterium_E hallii	SRR12567263	SAMN15961073	SRX9055302	Large intestine	SRP279656	Stool	0.00105064
HRGM_Genome_1567	KIJ_genome_1512	Firmicutes_A	Clostridia	Lachnospirales	Lachnospiraceae	Lachnospira	Lachnospira eligens_B	SRR12567263	SAMN15961073	SRX9055304	Large intestine	SRP279656	Stool	0.00101441
HRGM_Genome_1570	GUT_GENOME151978	Firmicutes_A	Clostridia	Lachnospirales	Lachnospiraceae	Lachnospira	Lachnospira sp000436475	SRR12567263	SAMN15961073	SRX9055304	Large intestine	SRP279656	Stool	0.00776504
HRGM_Genome_1615	GUT_GENOME143211	Verrucomicrobiota	Verrucomicrobiae	Verrucomicrobiales	Akkermansiaceae	Akkermansia	Akkermansia muciniphila	SRR12567263	SAMN15961073	SRX9055307	Large intestine	SRP279656	Stool	0.036567
HRGM_Genome_1652	GUT_GENOME142587	Firmicutes_A	Clostridia	Lachnospirales	Lachnospiraceae	Robinsoniella	Robinsoniella peoriensis	SRR12567263	SAMN15961073	SRX9055307	Large intestine	SRP279656	Stool	0.00149746
HRGM_Genome_1720	GUT_GENOME143131	Bacteroidota	Bacteroidia	Bacteroidales	Tannerellaceae	Parabacteroides	Parabacteroides distasonis	SRR12567263	SAMN15961073	SRX9055309	Large intestine	SRP279656	Stool	0.0224498
HRGM_Genome_1735	GUT_GENOME143157	Firmicutes_A	Clostridia	Lachnospirales	Lachnospiraceae	Clostridium_Q	Clostridium_Q sp003024715	SRR12567263	SAMN15961073	SRX9055309	Large intestine	SRP279656	Stool	0.00178729
HRGM_Genome_1738	GUT_GENOME143189	Firmicutes_A	Clostridia	Oscillospirales	Oscillospiraceae	Ruminiclostridium_C	Ruminiclostridium_C sp000435295	SRR12567263	SAMN15961073	SRX9055310	Large intestine	SRP279656	Stool	0.00181144
HRGM_Genome_1744	GUT_GENOME000192	Bacteroidota	Bacteroidia	Bacteroidales	Tannerellaceae	Parabacteroides	Parabacteroides merdae	SRR12567263	SAMN15961073	SRX9055311	Large intestine	SRP279656	Stool	0.00653326
HRGM_Genome_1778	KIJ_genome_20757	Verrucomicrobiota	Lentisphaeria	Victivallales	Victivallaceae	Victivallis	Victivallis vadensis	SRR12567263	SAMN15961073	SRX9055311	Large intestine	SRP279656	Stool	0.00136462
HRGM_Genome_1783	GUT_GENOME103694	Firmicutes_A	Clostridia	Lachnospirales	Lachnospiraceae	Hungatella_A	Hungatella_A hathewayi	SRR12567263	SAMN15961073	SRX9055311	Large intestine	SRP279656	Stool	0.00140085
HRGM_Genome_1799	GUT_GENOME143505	Bacteroidota	Bacteroidia	Bacteroidales	Bacteroidaceae	Bacteroides_B	Bacteroides_B dorei	SRR12567263	SAMN15961073	SRX9055315	Large intestine	SRP279656	Stool	0.0169792
HRGM_Genome_1807	KIJ_genome_18291	Bacteroidota	Bacteroidia	Bacteroidales	Bacteroidaceae	Bacteroides_B	Bacteroides_B vulgatus	SRR12567263	SAMN15961073	SRX9055316	Large intestine	SRP279656	Stool	0.0919971
HRGM_Genome_1809	GUT_GENOME001488	Bacteroidota	Bacteroidia	Bacteroidales	Bacteroidaceae	Bacteroides_B	Bacteroides_B massiliensis	SRR12567263	SAMN15961073	SRX9055316	Large intestine	SRP279656	Stool	0.0211214
HRGM_Genome_1832	GUT_GENOME143522	Firmicutes_A	Clostridia	Oscillospirales	Acutalibacteraceae	Ruminococcus_E	Ruminococcus_E bromii	SRR12567263	SAMN15961073	SRX9055316	Large intestine	SRP279656	Stool	0.00631589
HRGM_Genome_1853	GUT_GENOME143712	Firmicutes_A	Clostridia	Lachnospirales	Lachnospiraceae	Agathobacter	Agathobacter rectale	SRR12567263	SAMN15961073	SRX9055318	Large intestine	SRP279656	Stool	0.0132235
HRGM_Genome_1883	GUT_GENOME001022	Firmicutes	Bacilli	Erysipelotrichales	Erysipelotrichaceae	Holdemanella		SRR12567263	SAMN15961073	SRX9055320	Large intestine	SRP279656	Stool	0.029454
HRGM_Genome_1891	KIJ_genome_9382	Firmicutes_A	Clostridia	Lachnospirales	Lachnospiraceae	Coprococcus_A	Coprococcus_A catus	SRR12567263	SAMN15961073	SRX9055320	Large intestine	SRP279656	Stool	0.00164237
HRGM_Genome_1892	KIJ_genome_18988	Firmicutes_A	Clostridia	Lachnospirales	Lachnospiraceae	Anaerostipes	Anaerostipes hadrus	SRR12567263	SAMN15961073	SRX9055321	Large intestine	SRP279656	Stool	0.00171483
HRGM_Genome_1898	KIJ_genome_28238	Firmicutes_A	Clostridia	Oscillospirales	Ruminococcaceae	Ruminiclostridium_E	Ruminiclostridium_E siraeum	SRR12567263	SAMN15961073	SRX9055321	Large intestine	SRP279656	Stool	0.00199259
HRGM_Genome_1951	KIJ_genome_8197	Firmicutes_A	Clostridia	Oscillospirales	Ruminococcaceae	Ruminococcus_D	Ruminococcus_D bicirculans	SRR12567263	SAMN15961073	SRX9055322	Large intestine	SRP279656	Stool	0.0104822
HRGM_Genome_1958	GUT_GENOME084706	Firmicutes_A	Clostridia	Oscillospirales	Oscillospiraceae	CAG-103		SRR12567263	SAMN15961073	SRX9055322	Large intestine	SRP279656	Stool	0.0162064
HRGM_Genome_1968	KIJ_genome_5491	Firmicutes_A	Clostridia	Oscillospirales	Oscillospiraceae	Oscillibacter	Oscillibacter sp900066435	SRR12567263	SAMN15961073	SRX9055323	Large intestine	SRP279656	Stool	0.00437161
HRGM_Genome_2074	GUT_GENOME001003	Bacteroidota	Bacteroidia	Bacteroidales	Marinifilaceae	Butyricimonas	Butyricimonas sp002161485	SRR12567263	SAMN15961073	SRX9055326	Large intestine	SRP279656	Stool	0.00832055
HRGM_Genome_2080	GUT_GENOME140340	Firmicutes	Bacilli	Lactobacillales	Streptococcaceae	Streptococcus	Streptococcus vestibularis	SRR12567263	SAMN15961073	SRX9055330	Large intestine	SRP279656	Stool	0.00409386
HRGM_Genome_2087	KIJ_genome_11810	Bacteroidota	Bacteroidia	Bacteroidales	Rikenellaceae	Alistipes_A	Alistipes_A sp900240235	SRR12567263	SAMN15961073	SRX9055331	Large intestine	SRP279656	Stool	0.00140085
HRGM_Genome_2113	KIJ_genome_15903	Firmicutes_A	Clostridia	Oscillospirales	Oscillospiraceae	ER4	ER4 sp000765235	SRR12567263	SAMN15961073	SRX9055335	Large intestine	SRP279656	Stool	0.00777712
HRGM_Genome_2134	KIJ_genome_9361	Firmicutes_A	Clostridia	Oscillospirales	Ruminococcaceae			SRR12567263	SAMN15961073	SRX9055335	Large intestine	SRP279656	Stool	0.00119555
HRGM_Genome_2169	KIJ_genome_1161	Firmicutes	Bacilli	Erysipelotrichales	Erysipelatoclostridiaceae	Catenibacterium	Catenibacterium sp000437715	SRR12567263	SAMN15961073	SRX9055345	Large intestine	SRP279656	Stool	0.00307945
HRGM_Genome_2236	GUT_GENOME159485	Firmicutes_A	Clostridia	Oscillospirales	Oscillospiraceae	CAG-83	CAG-83 sp000435555	SRR12567263	SAMN15961073	SRX9055353	Large intestine	SRP279656	Stool	0.0630623
HRGM_Genome_2308	KIJ_genome_14211	Firmicutes_A	Clostridia	Christensenellales	CAG-74			SRR12567263	SAMN15961073	SRX9055359	Large intestine	SRP279656	Stool	0.0193824
HRGM_Genome_2343	GUT_GENOME001056	Firmicutes_A	Clostridia	Lachnospirales	Lachnospiraceae	KLE1615	KLE1615 sp900066985	SRR12567263	SAMN15961073	SRX9055360	Large intestine	SRP279656	Stool	0.0092142
HRGM_Genome_2351	KIJ_genome_10811	Firmicutes_A	Clostridia	Oscillospirales	Ruminococcaceae	Negativibacillus	Negativibacillus sp000435195	SRR12567263	SAMN15961073	SRX9055360	Large intestine	SRP279656	Stool	0.00158199
HRGM_Genome_2400	KIJ_genome_3113	Bacteroidota	Bacteroidia	Bacteroidales	Bacteroidaceae	Prevotella	Prevotella sp000434975	SRR12567263	SAMN15961073	SRX9055361	Large intestine	SRP279656	Stool	0.00108686
HRGM_Genome_2564	KIJ_genome_24717	Bacteroidota	Bacteroidia	Bacteroidales	Bacteroidaceae	Prevotella	Prevotella copri	SRR12567263	SAMN15961073	SRX9055363	Large intestine	SRP279656	Stool	0.00499958
HRGM_Genome_2573	GUT_GENOME239747	Bacteroidota	Bacteroidia	Bacteroidales	Bacteroidaceae	Prevotella	Prevotella copri_A	SRR12567263	SAMN15961073	SRX9055363	Large intestine	SRP279656	Stool	0.00675064
HRGM_Genome_2608	GUT_GENOME103557	Firmicutes_A	Clostridia	Lachnospirales	Lachnospiraceae	Dorea	Dorea sp000433535	SRR12567263	SAMN15961073	SRX9055364	Large intestine	SRP279656	Stool	0.0011714
HRGM_Genome_2622	GUT_GENOME001029	Firmicutes_A	Clostridia	Lachnospirales	Lachnospiraceae	CAG-127	CAG-127 sp900319515	SRR12567263	SAMN15961073	SRX9055365	Large intestine	SRP279656	Stool	0.00268093
HRGM_Genome_2648	GUT_GENOME001239	Firmicutes_A	Clostridia	Lachnospirales	Lachnospiraceae	Eubacterium_G	Eubacterium_G ventriosum	SRR12567263	SAMN15961073	SRX9055365	Large intestine	SRP279656	Stool	0.00487881
HRGM_Genome_2682	GUT_GENOME232404	Firmicutes_A	Clostridia	Oscillospirales	Oscillospiraceae	CAG-110		SRR12567263	SAMN15961073	SRX9055365	Large intestine	SRP279656	Stool	0.00835678
HRGM_Genome_2703	GUT_GENOME000659	Firmicutes_A	Clostridia	Lachnospirales	Lachnospiraceae	CAG-56	CAG-56 sp900066615	SRR12567263	SAMN15961073	SRX9055366	Large intestine	SRP279656	Stool	0.0122695
HRGM_Genome_2717	KIJ_genome_13228	Firmicutes_A	Clostridia	Lachnospirales	Lachnospiraceae	CAG-81	CAG-81 sp000435795	SRR12567263	SAMN15961073	SRX9055367	Large intestine	SRP279656	Stool	0.0018839
HRGM_Genome_2754	GUT_GENOME001677	Firmicutes_A	Clostridia	Lachnospirales	Lachnospiraceae	UBA9502		SRR12567263	SAMN15961073	SRX9055368	Large intestine	SRP279656	Stool	0.00132839
HRGM_Genome_2768	KIJ_genome_3012	Firmicutes_A	Clostridia	Lachnospirales	Lachnospiraceae	Eubacterium_F	Eubacterium_F sp003491505	SRR12567263	SAMN15961073	SRX9055368	Large intestine	SRP279656	Stool	0.00131631
HRGM_Genome_2814	GUT_GENOME000004	Firmicutes_A	Clostridia	Lachnospirales	Lachnospiraceae	Blautia_A	Blautia_A sp900066165	SRR12567263	SAMN15961073	SRX9055370	Large intestine	SRP279656	Stool	0.00313983
HRGM_Genome_2874	GUT_GENOME025676	Firmicutes_A	Clostridia	Oscillospirales	Acutalibacteraceae	CAG-177	CAG-177 sp003514385	SRR12567263	SAMN15961073	SRX9055372	Large intestine	SRP279656	Stool	0.0479428
HRGM_Genome_2952	GUT_GENOME000149	Firmicutes_A	Clostridia	Lachnospirales	Lachnospiraceae	Dorea	Dorea longicatena	SRR12567263	SAMN15961073	SRX9055375	Large intestine	SRP279656	Stool	0.0051928
HRGM_Genome_3040	KIJ_genome_12157	Firmicutes	Bacilli	Erysipelotrichales	Erysipelotrichaceae	Merdibacter		SRR12567263	SAMN15961073	SRX9055381	Large intestine	SRP279656	Stool	0.00169068
HRGM_Genome_3068	GUT_GENOME000131	Firmicutes_A	Clostridia	Lachnospirales	Lachnospiraceae	Blautia_A	Blautia_A sp900066205	SRR12567263	SAMN15961073	SRX9055382	Large intestine	SRP279656	Stool	0.00198051
HRGM_Genome_3145	GUT_GENOME000634	Firmicutes_A	Clostridia	Lachnospirales	Lachnospiraceae	UBA7160		SRR12567263	SAMN15961073	SRX9055382	Large intestine	SRP279656	Stool	0.00126801
HRGM_Genome_3183	KIJ_genome_6515	Firmicutes_A	Clostridia	Oscillospirales	Oscillospiraceae	CAG-110		SRR12567263	SAMN15961073	SRX9055383	Large intestine	SRP279656	Stool	0.0223532
HRGM_Genome_3191	GUT_GENOME001635	Bacteroidota	Bacteroidia	Bacteroidales	Marinifilaceae	Odoribacter	Odoribacter splanchnicus	SRR12567263	SAMN15961073	SRX9055385	Large intestine	SRP279656	Stool	0.00333305
HRGM_Genome_3231	GUT_GENOME115165	Firmicutes_A	Clostridia	Oscillospirales	Oscillospiraceae	F23-B02	F23-B02 sp002472405	SRR12567263	SAMN15961073	SRX9055387	Large intestine	SRP279656	Stool	0.00566377
HRGM_Genome_3352	GUT_GENOME087397	Firmicutes_A	Clostridia	Christensenellales	CAG-74			SRR12567263	SAMN15961073	SRX9055388	Large intestine	SRP279656	Stool	0.00391271
HRGM_Genome_3359	GUT_GENOME251083	Firmicutes_A	Clostridia	Oscillospirales	Ruminococcaceae	Gemmiger	Gemmiger sp003476825	SRR12567263	SAMN15961073	SRX9055388	Large intestine	SRP279656	Stool	0.0138273
HRGM_Genome_3364	GUT_GENOME000367	Firmicutes_A	Clostridia	Oscillospirales	Ruminococcaceae	Gemmiger	Gemmiger formicilis	SRR12567263	SAMN15961073	SRX9055390	Large intestine	SRP279656	Stool	0.0443562
HRGM_Genome_3568	KIJ_genome_6931	Firmicutes_A	Clostridia	Lachnospirales	Lachnospiraceae	Clostridium_M	Clostridium_M sp000431375	SRR12567263	SAMN15961073	SRX9055394	Large intestine	SRP279656	Stool	0.00410593
HRGM_Genome_3584	GUT_GENOME246802	Firmicutes_A	Clostridia	Oscillospirales	Ruminococcaceae	Anaerotruncus		SRR12567263	SAMN15961073	SRX9055395	Large intestine	SRP279656	Stool	0.00146123
HRGM_Genome_3625	KIJ_genome_15428	Firmicutes_A	Clostridia	Lachnospirales	Lachnospiraceae			SRR12567263	SAMN15961073	SRX9055395	Large intestine	SRP279656	Stool	0.00345381
HRGM_Genome_3797	GUT_GENOME001575	Firmicutes_A	Clostridia	Lachnospirales	Lachnospiraceae	Faecalicatena	Faecalicatena faecis	SRR12567263	SAMN15961073	SRX9055399	Large intestine	SRP279656	Stool	0.00227034
HRGM_Genome_3831	KIJ_genome_9565	Firmicutes_A	Clostridia	Oscillospirales	Acutalibacteraceae	CAG-217	CAG-217 sp000436335	SRR12567263	SAMN15961073	SRX9055400	Large intestine	SRP279656	Stool	0.0256017
HRGM_Genome_4110	GUT_GENOME001443	Desulfobacterota_A	Desulfovibrionia	Desulfovibrionales	Desulfovibrionaceae	Desulfovibrio		SRR12567263	SAMN15961073	SRX9055406	Large intestine	SRP279656	Stool	0.00664195
HRGM_Genome_4533	GUT_GENOME185273	Firmicutes_A	Clostridia	Oscillospirales	Oscillospiraceae	Marseille-P3106		SRR12567263	SAMN15961073	SRX9055407	Large intestine	SRP279656	Stool	0.00251186
HRGM_Genome_4687	GUT_GENOME100613	Firmicutes_A	Clostridia	Oscillospirales	Ruminococcaceae	UBA1409		SRR12567263	SAMN15961073	SRX9055407	Large intestine	SRP279656	Stool	0.00450445
HRGM_Genome_4762	GUT_GENOME025577	Firmicutes_A	Clostridia	Christensenellales	CAG-138			SRR12567263	SAMN15961073	SRX9055407	Large intestine	SRP279656	Stool	0.0450324
HRGM_Genome_5128	GUT_GENOME000625	Firmicutes_A	Clostridia	Lachnospirales	Lachnospiraceae	Murimonas	Murimonas intestini	SRR12567263	SAMN15961073	SRX9055410	Large intestine	SRP279656	Stool	0.0028017
HRGM_Genome_5137	GUT_GENOME000232	Firmicutes_A	Clostridia	Lachnospirales	Lachnospiraceae	Eubacterium_I	Eubacterium_I sp900066595	SRR12567263	SAMN15961073	SRX9055410	Large intestine	SRP279656	Stool	0.00119555
NISW_Genome_0002	GCF_000296465.1	Bacteroidota	Bacteroidia	Bacteroidales	Barnesiellaceae	Barnesiella	Barnesiella intestinihominis	SRR12567263	SAMN15961073	SRX9055412	Large intestine	SRP279656	Stool	0.0315191
HRGM_Genome_0045	GUT_GENOME144544	Proteobacteria	Gammaproteobacteria	Enterobacterales	Enterobacteriaceae	Escherichia	Escherichia coli_D	SRR12567262	SAMN15961074	SRX9055249	Large intestine	SRP279656	Stool	0.059021
HRGM_Genome_0055	GUT_GENOME147598	Proteobacteria	Gammaproteobacteria	Enterobacterales	Enterobacteriaceae	Klebsiella	Klebsiella pneumoniae	SRR12567262	SAMN15961074	SRX9055253	Large intestine	SRP279656	Stool	0.0335075
HRGM_Genome_0105	GUT_GENOME095967	Firmicutes_A	Clostridia	Oscillospirales	Ruminococcaceae	Faecalibacterium	Faecalibacterium prausnitzii_K	SRR12567262	SAMN15961074	SRX9055257	Large intestine	SRP279656	Stool	0.0154844
HRGM_Genome_0108	GUT_GENOME147678	Firmicutes_A	Clostridia	Oscillospirales	Ruminococcaceae	Faecalibacterium	Faecalibacterium prausnitzii_G	SRR12567262	SAMN15961074	SRX9055258	Large intestine	SRP279656	Stool	0.00740647
HRGM_Genome_0123	KIJ_genome_17563	Firmicutes_A	Clostridia	Oscillospirales	Ruminococcaceae	Faecalibacterium	Faecalibacterium prausnitzii_C	SRR12567262	SAMN15961074	SRX9055259	Large intestine	SRP279656	Stool	0.0088542
HRGM_Genome_0126	GUT_GENOME139147	Firmicutes_A	Clostridia	Oscillospirales	Ruminococcaceae	Faecalibacterium		SRR12567262	SAMN15961074	SRX9055260	Large intestine	SRP279656	Stool	0.00528734
HRGM_Genome_0170	KIJ_genome_11473	Proteobacteria	Gammaproteobacteria	Burkholderiales	Burkholderiaceae	Sutterella	Sutterella wadsworthensis_A	SRR12567262	SAMN15961074	SRX9055262	Large intestine	SRP279656	Stool	0.00711273
HRGM_Genome_0195	KIJ_genome_28707	Bacteroidota	Bacteroidia	Bacteroidales	Rikenellaceae	Alistipes	Alistipes obesi	SRR12567262	SAMN15961074	SRX9055264	Large intestine	SRP279656	Stool	0.001133
HRGM_Genome_0211	KIJ_genome_8774	Bacteroidota	Bacteroidia	Bacteroidales	Rikenellaceae	Alistipes	Alistipes onderdonkii	SRR12567262	SAMN15961074	SRX9055265	Large intestine	SRP279656	Stool	0.00675605
HRGM_Genome_0217	KIJ_genome_22335	Bacteroidota	Bacteroidia	Bacteroidales	Rikenellaceae	Alistipes	Alistipes shahii	SRR12567262	SAMN15961074	SRX9055266	Large intestine	SRP279656	Stool	0.0175825
HRGM_Genome_0230	GUT_GENOME000008	Bacteroidota	Bacteroidia	Bacteroidales	Rikenellaceae	Alistipes	Alistipes shahii	SRR12567262	SAMN15961074	SRX9055266	Large intestine	SRP279656	Stool	0.00576992
HRGM_Genome_0235	GUT_GENOME143232	Bacteroidota	Bacteroidia	Bacteroidales	Bacteroidaceae	Bacteroides	Bacteroides cellulosilyticus	SRR12567262	SAMN15961074	SRX9055267	Large intestine	SRP279656	Stool	0.00186735
HRGM_Genome_1069	GUT_GENOME096473	Bacteroidota	Bacteroidia	Bacteroidales	Tannerellaceae	Parabacteroides	Parabacteroides goldsteinii	SRR12567262	SAMN15961074	SRX9055286	Large intestine	SRP279656	Stool	0.0016995
HRGM_Genome_1090	GUT_GENOME142522	Actinobacteriota	Actinobacteria	Actinomycetales	Bifidobacteriaceae	Bifidobacterium	Bifidobacterium adolescentis	SRR12567262	SAMN15961074	SRX9055286	Large intestine	SRP279656	Stool	0.00967248
HRGM_Genome_1124	GUT_GENOME095983	Firmicutes_A	Clostridia	Lachnospirales	Lachnospiraceae	Faecalicatena	Faecalicatena lactaris	SRR12567262	SAMN15961074	SRX9055287	Large intestine	SRP279656	Stool	0.00587482
HRGM_Genome_1127	GUT_GENOME096496	Firmicutes_A	Clostridia	Oscillospirales	Oscillospiraceae	Lawsonibacter	Lawsonibacter asaccharolyticus	SRR12567262	SAMN15961074	SRX9055287	Large intestine	SRP279656	Stool	0.00642034
HRGM_Genome_1128	GUT_GENOME096144	Firmicutes_A	Clostridia	Oscillospirales	Oscillospiraceae	Lawsonibacter	Lawsonibacter sp000177015	SRR12567262	SAMN15961074	SRX9055287	Large intestine	SRP279656	Stool	0.00268563
HRGM_Genome_1131	GUT_GENOME000459	Firmicutes_A	Clostridia	Oscillospirales	Oscillospiraceae	Lawsonibacter		SRR12567262	SAMN15961074	SRX9055287	Large intestine	SRP279656	Stool	0.00224502
HRGM_Genome_1201	GUT_GENOME095991	Bacteroidota	Bacteroidia	Bacteroidales	Bacteroidaceae	Bacteroides	Bacteroides eggerthii	SRR12567262	SAMN15961074	SRX9055288	Large intestine	SRP279656	Stool	0.0250309
HRGM_Genome_1213	GUT_GENOME239662	Bacteroidota	Bacteroidia	Bacteroidales	Bacteroidaceae	Bacteroides	Bacteroides stercoris	SRR12567262	SAMN15961074	SRX9055289	Large intestine	SRP279656	Stool	0.0318499
HRGM_Genome_1248	GUT_GENOME095993	Firmicutes_A	Clostridia	Lachnospirales	Lachnospiraceae	Coprococcus_B	Coprococcus_B comes	SRR12567262	SAMN15961074	SRX9055290	Large intestine	SRP279656	Stool	0.00633642
HRGM_Genome_1338	GUT_GENOME096067	Firmicutes_A	Clostridia	Lachnospirales	Lachnospiraceae	Blautia_A	Blautia_A wexlerae	SRR12567262	SAMN15961074	SRX9055291	Large intestine	SRP279656	Stool	0.0140157
HRGM_Genome_1342	GUT_GENOME140320	Firmicutes_A	Clostridia	Lachnospirales	Lachnospiraceae	Blautia_A	Blautia_A sp000436615	SRR12567262	SAMN15961074	SRX9055293	Large intestine	SRP279656	Stool	0.00195128
HRGM_Genome_1386	GUT_GENOME096080	Bacteroidota	Bacteroidia	Bacteroidales	Bacteroidaceae	Bacteroides	Bacteroides xylanisolvens	SRR12567262	SAMN15961074	SRX9055294	Large intestine	SRP279656	Stool	0.00807788
HRGM_Genome_1387	GUT_GENOME096203	Bacteroidota	Bacteroidia	Bacteroidales	Bacteroidaceae	Bacteroides	Bacteroides ovatus	SRR12567262	SAMN15961074	SRX9055295	Large intestine	SRP279656	Stool	0.0145192
HRGM_Genome_1388	GUT_GENOME147854	Bacteroidota	Bacteroidia	Bacteroidales	Bacteroidaceae	Bacteroides	Bacteroides caccae	SRR12567262	SAMN15961074	SRX9055295	Large intestine	SRP279656	Stool	0.00887518
HRGM_Genome_1407	GUT_GENOME001120	Bacteroidota	Bacteroidia	Bacteroidales	Bacteroidaceae	Bacteroides	Bacteroides thetaiotaomicron	SRR12567262	SAMN15961074	SRX9055296	Large intestine	SRP279656	Stool	0.00339901
HRGM_Genome_1425	KIJ_genome_12021	Bacteroidota	Bacteroidia	Bacteroidales	Bacteroidaceae	Bacteroides	Bacteroides uniformis	SRR12567262	SAMN15961074	SRX9055297	Large intestine	SRP279656	Stool	0.0523908
HRGM_Genome_1443	GUT_GENOME096166	Desulfobacterota_A	Desulfovibrionia	Desulfovibrionales	Desulfovibrionaceae	Bilophila	Bilophila wadsworthia	SRR12567262	SAMN15961074	SRX9055298	Large intestine	SRP279656	Stool	0.0015946
HRGM_Genome_1451	KIJ_genome_26262	Proteobacteria	Gammaproteobacteria	Burkholderiales	Burkholderiaceae	Sutterella	Sutterella wadsworthensis_B	SRR12567262	SAMN15961074	SRX9055299	Large intestine	SRP279656	Stool	0.00937874
HRGM_Genome_1549	GUT_GENOME001689	Firmicutes_A	Clostridia	Lachnospirales	Lachnospiraceae	Eubacterium_E	Eubacterium_E hallii	SRR12567262	SAMN15961074	SRX9055302	Large intestine	SRP279656	Stool	0.00253876
HRGM_Genome_1566	GUT_GENOME000299	Firmicutes_A	Clostridia	Lachnospirales	Lachnospiraceae	Eubacterium_E	Eubacterium_E hallii_A	SRR12567262	SAMN15961074	SRX9055304	Large intestine	SRP279656	Stool	0.00132184
HRGM_Genome_1567	KIJ_genome_1512	Firmicutes_A	Clostridia	Lachnospirales	Lachnospiraceae	Lachnospira	Lachnospira eligens_B	SRR12567262	SAMN15961074	SRX9055304	Large intestine	SRP279656	Stool	0.00816181
HRGM_Genome_1570	GUT_GENOME151978	Firmicutes_A	Clostridia	Lachnospirales	Lachnospiraceae	Lachnospira	Lachnospira sp000436475	SRR12567262	SAMN15961074	SRX9055304	Large intestine	SRP279656	Stool	0.00142674
HRGM_Genome_1595	KIJ_genome_26158	Firmicutes_A	Clostridia	Lachnospirales	Lachnospiraceae	Roseburia	Roseburia inulinivorans	SRR12567262	SAMN15961074	SRX9055306	Large intestine	SRP279656	Stool	0.00558108
HRGM_Genome_1596	GUT_GENOME001506	Firmicutes_A	Clostridia	Lachnospirales	Lachnospiraceae	Roseburia		SRR12567262	SAMN15961074	SRX9055306	Large intestine	SRP279656	Stool	0.00436416
HRGM_Genome_1720	GUT_GENOME143131	Bacteroidota	Bacteroidia	Bacteroidales	Tannerellaceae	Parabacteroides	Parabacteroides distasonis	SRR12567262	SAMN15961074	SRX9055309	Large intestine	SRP279656	Stool	0.0287866
HRGM_Genome_1735	GUT_GENOME143157	Firmicutes_A	Clostridia	Lachnospirales	Lachnospiraceae	Clostridium_Q	Clostridium_Q sp003024715	SRR12567262	SAMN15961074	SRX9055309	Large intestine	SRP279656	Stool	0.00625249
HRGM_Genome_1738	GUT_GENOME143189	Firmicutes_A	Clostridia	Oscillospirales	Oscillospiraceae	Ruminiclostridium_C	Ruminiclostridium_C sp000435295	SRR12567262	SAMN15961074	SRX9055310	Large intestine	SRP279656	Stool	0.00100711
HRGM_Genome_1744	GUT_GENOME000192	Bacteroidota	Bacteroidia	Bacteroidales	Tannerellaceae	Parabacteroides	Parabacteroides merdae	SRR12567262	SAMN15961074	SRX9055311	Large intestine	SRP279656	Stool	0.027234
HRGM_Genome_1783	GUT_GENOME103694	Firmicutes_A	Clostridia	Lachnospirales	Lachnospiraceae	Hungatella_A	Hungatella_A hathewayi	SRR12567262	SAMN15961074	SRX9055311	Large intestine	SRP279656	Stool	0.0201003
HRGM_Genome_1807	KIJ_genome_18291	Bacteroidota	Bacteroidia	Bacteroidales	Bacteroidaceae	Bacteroides_B	Bacteroides_B vulgatus	SRR12567262	SAMN15961074	SRX9055316	Large intestine	SRP279656	Stool	0.17828
HRGM_Genome_1832	GUT_GENOME143522	Firmicutes_A	Clostridia	Oscillospirales	Acutalibacteraceae	Ruminococcus_E	Ruminococcus_E bromii	SRR12567262	SAMN15961074	SRX9055316	Large intestine	SRP279656	Stool	0.00767923
HRGM_Genome_1841	GUT_GENOME143525	Firmicutes_A	Clostridia	Lachnospirales	Lachnospiraceae	Clostridium_Q	Clostridium_Q saccharolyticum	SRR12567262	SAMN15961074	SRX9055317	Large intestine	SRP279656	Stool	0.00469986
HRGM_Genome_1853	GUT_GENOME143712	Firmicutes_A	Clostridia	Lachnospirales	Lachnospiraceae	Agathobacter	Agathobacter rectale	SRR12567262	SAMN15961074	SRX9055318	Large intestine	SRP279656	Stool	0.0154214
HRGM_Genome_1891	KIJ_genome_9382	Firmicutes_A	Clostridia	Lachnospirales	Lachnospiraceae	Coprococcus_A	Coprococcus_A catus	SRR12567262	SAMN15961074	SRX9055320	Large intestine	SRP279656	Stool	0.00111202
HRGM_Genome_1892	KIJ_genome_18988	Firmicutes_A	Clostridia	Lachnospirales	Lachnospiraceae	Anaerostipes	Anaerostipes hadrus	SRR12567262	SAMN15961074	SRX9055321	Large intestine	SRP279656	Stool	0.00763727
HRGM_Genome_1951	KIJ_genome_8197	Firmicutes_A	Clostridia	Oscillospirales	Ruminococcaceae	Ruminococcus_D	Ruminococcus_D bicirculans	SRR12567262	SAMN15961074	SRX9055322	Large intestine	SRP279656	Stool	0.00560206
HRGM_Genome_1968	KIJ_genome_5491	Firmicutes_A	Clostridia	Oscillospirales	Oscillospiraceae	Oscillibacter	Oscillibacter sp900066435	SRR12567262	SAMN15961074	SRX9055323	Large intestine	SRP279656	Stool	0.00402845
HRGM_Genome_1984	GUT_GENOME105698	Firmicutes_A	Clostridia	Oscillospirales	Oscillospiraceae	Oscillibacter		SRR12567262	SAMN15961074	SRX9055324	Large intestine	SRP279656	Stool	0.00558108
HRGM_Genome_2074	GUT_GENOME001003	Bacteroidota	Bacteroidia	Bacteroidales	Marinifilaceae	Butyricimonas	Butyricimonas sp002161485	SRR12567262	SAMN15961074	SRX9055326	Large intestine	SRP279656	Stool	0.0155893
HRGM_Genome_2080	GUT_GENOME140340	Firmicutes	Bacilli	Lactobacillales	Streptococcaceae	Streptococcus	Streptococcus vestibularis	SRR12567262	SAMN15961074	SRX9055330	Large intestine	SRP279656	Stool	0.00245484
HRGM_Genome_2113	KIJ_genome_15903	Firmicutes_A	Clostridia	Oscillospirales	Oscillospiraceae	ER4	ER4 sp000765235	SRR12567262	SAMN15961074	SRX9055335	Large intestine	SRP279656	Stool	0.00125889
HRGM_Genome_2162	KIJ_genome_15385	Bacteroidota	Bacteroidia	Bacteroidales	Bacteroidaceae	UBA6398		SRR12567262	SAMN15961074	SRX9055345	Large intestine	SRP279656	Stool	0.0024968
HRGM_Genome_2236	GUT_GENOME159485	Firmicutes_A	Clostridia	Oscillospirales	Oscillospiraceae	CAG-83	CAG-83 sp000435555	SRR12567262	SAMN15961074	SRX9055352	Large intestine	SRP279656	Stool	0.00537127
HRGM_Genome_2265	KIJ_genome_13087	Firmicutes_A	Clostridia	Lachnospirales	Lachnospiraceae	CAG-81	CAG-81 sp900066535	SRR12567262	SAMN15961074	SRX9055358	Large intestine	SRP279656	Stool	0.00314723
HRGM_Genome_2278	GUT_GENOME239728	Firmicutes_A	Clostridia	Lachnospirales	Lachnospiraceae	Agathobacter	Agathobacter faecis	SRR12567262	SAMN15961074	SRX9055359	Large intestine	SRP279656	Stool	0.0139527
HRGM_Genome_2343	GUT_GENOME001056	Firmicutes_A	Clostridia	Lachnospirales	Lachnospiraceae	KLE1615	KLE1615 sp900066985	SRR12567262	SAMN15961074	SRX9055360	Large intestine	SRP279656	Stool	0.00220306
HRGM_Genome_2517	GUT_GENOME000518	Firmicutes_A	Clostridia	Oscillospirales	Oscillospiraceae	Flavonifractor	Flavonifractor plautii	SRR12567262	SAMN15961074	SRX9055362	Large intestine	SRP279656	Stool	0.0019303
HRGM_Genome_2648	GUT_GENOME001239	Firmicutes_A	Clostridia	Lachnospirales	Lachnospiraceae	Eubacterium_G	Eubacterium_G ventriosum	SRR12567262	SAMN15961074	SRX9055365	Large intestine	SRP279656	Stool	0.00107006
HRGM_Genome_2703	GUT_GENOME000659	Firmicutes_A	Clostridia	Lachnospirales	Lachnospiraceae	CAG-56	CAG-56 sp900066615	SRR12567262	SAMN15961074	SRX9055366	Large intestine	SRP279656	Stool	0.00742746
HRGM_Genome_2752	GUT_GENOME262355	Firmicutes_A	Clostridia	Oscillospirales	Ruminococcaceae	Ruminococcus_C	Ruminococcus_C sp000437175	SRR12567262	SAMN15961074	SRX9055368	Large intestine	SRP279656	Stool	0.00102809
HRGM_Genome_2754	GUT_GENOME001677	Firmicutes_A	Clostridia	Lachnospirales	Lachnospiraceae	UBA9502		SRR12567262	SAMN15961074	SRX9055368	Large intestine	SRP279656	Stool	0.00190932
HRGM_Genome_2768	KIJ_genome_3012	Firmicutes_A	Clostridia	Lachnospirales	Lachnospiraceae	Eubacterium_F	Eubacterium_F sp003491505	SRR12567262	SAMN15961074	SRX9055368	Large intestine	SRP279656	Stool	0.00268563
HRGM_Genome_2814	GUT_GENOME000004	Firmicutes_A	Clostridia	Lachnospirales	Lachnospiraceae	Blautia_A	Blautia_A sp900066165	SRR12567262	SAMN15961074	SRX9055370	Large intestine	SRP279656	Stool	0.00174147
HRGM_Genome_2859	KIJ_genome_17429	Firmicutes_A	Clostridia	Oscillospirales	Butyricicoccaceae	Agathobaculum	Agathobaculum butyriciproducens	SRR12567262	SAMN15961074	SRX9055371	Large intestine	SRP279656	Stool	0.00239189
HRGM_Genome_2940	GUT_GENOME140065	Firmicutes_A	Clostridia	Lachnospirales	Lachnospiraceae	GCA-900066135	GCA-900066135 sp900066135	SRR12567262	SAMN15961074	SRX9055373	Large intestine	SRP279656	Stool	0.00121693
HRGM_Genome_2952	GUT_GENOME000149	Firmicutes_A	Clostridia	Lachnospirales	Lachnospiraceae	Dorea	Dorea longicatena	SRR12567262	SAMN15961074	SRX9055375	Large intestine	SRP279656	Stool	0.0049936
HRGM_Genome_3068	GUT_GENOME000131	Firmicutes_A	Clostridia	Lachnospirales	Lachnospiraceae	Blautia_A	Blautia_A sp900066205	SRR12567262	SAMN15961074	SRX9055381	Large intestine	SRP279656	Stool	0.00826672
HRGM_Genome_3183	KIJ_genome_6515	Firmicutes_A	Clostridia	Oscillospirales	Oscillospiraceae	CAG-110		SRR12567262	SAMN15961074	SRX9055383	Large intestine	SRP279656	Stool	0.00222404
HRGM_Genome_3191	GUT_GENOME001635	Bacteroidota	Bacteroidia	Bacteroidales	Marinifilaceae	Odoribacter	Odoribacter splanchnicus	SRR12567262	SAMN15961074	SRX9055385	Large intestine	SRP279656	Stool	0.00509851
HRGM_Genome_3359	GUT_GENOME251083	Firmicutes_A	Clostridia	Oscillospirales	Ruminococcaceae	Gemmiger	Gemmiger sp003476825	SRR12567262	SAMN15961074	SRX9055388	Large intestine	SRP279656	Stool	0.0823734
HRGM_Genome_3447	GUT_GENOME258044	Firmicutes_C	Negativicutes	Veillonellales	Dialisteraceae	Dialister	Dialister invisus	SRR12567262	SAMN15961074	SRX9055392	Large intestine	SRP279656	Stool	0.00285349
HRGM_Genome_3491	GUT_GENOME005285	Cyanobacteria	Vampirovibrionia	Gastranaerophilales	Gastranaerophilaceae	CAG-306		SRR12567262	SAMN15961074	SRX9055393	Large intestine	SRP279656	Stool	0.0103439
HRGM_Genome_3797	GUT_GENOME001575	Firmicutes_A	Clostridia	Lachnospirales	Lachnospiraceae	Faecalicatena	Faecalicatena faecis	SRR12567262	SAMN15961074	SRX9055399	Large intestine	SRP279656	Stool	0.00201423
HRGM_Genome_5194	GUT_GENOME222400	Firmicutes_A	Clostridia	Oscillospirales	Acutalibacteraceae	UBA1227		SRR12567262	SAMN15961074	SRX9055411	Large intestine	SRP279656	Stool	0.0502717
NISW_Genome_0002	GCF_000296465.1	Bacteroidota	Bacteroidia	Bacteroidales	Barnesiellaceae	Barnesiella	Barnesiella intestinihominis	SRR12567262	SAMN15961074	SRX9055412	Large intestine	SRP279656	Stool	0.0318499
HRGM_Genome_0002	GUT_GENOME096240	Bacteroidota	Bacteroidia	Bacteroidales	Coprobacteraceae	Coprobacter	Coprobacter fastidiosus	SRR12567261	SAMN15961075	SRX9055246	Large intestine	SRP279656	Stool	0.00141801
HRGM_Genome_0045	GUT_GENOME144544	Proteobacteria	Gammaproteobacteria	Enterobacterales	Enterobacteriaceae	Escherichia	Escherichia coli_D	SRR12567261	SAMN15961075	SRX9055249	Large intestine	SRP279656	Stool	0.00177252
HRGM_Genome_0142	GUT_GENOME096257	Firmicutes	Bacilli	Erysipelotrichales	Erysipelatoclostridiaceae	Erysipelatoclostridium	Erysipelatoclostridium ramosum	SRR12567261	SAMN15961075	SRX9055260	Large intestine	SRP279656	Stool	0.0196068
HRGM_Genome_0211	KIJ_genome_8774	Bacteroidota	Bacteroidia	Bacteroidales	Rikenellaceae	Alistipes	Alistipes onderdonkii	SRR12567261	SAMN15961075	SRX9055265	Large intestine	SRP279656	Stool	0.051253
HRGM_Genome_0217	KIJ_genome_22335	Bacteroidota	Bacteroidia	Bacteroidales	Rikenellaceae	Alistipes	Alistipes shahii	SRR12567261	SAMN15961075	SRX9055266	Large intestine	SRP279656	Stool	0.0034905
HRGM_Genome_0230	GUT_GENOME000008	Bacteroidota	Bacteroidia	Bacteroidales	Rikenellaceae	Alistipes	Alistipes shahii	SRR12567261	SAMN15961075	SRX9055266	Large intestine	SRP279656	Stool	0.00377683
HRGM_Genome_0274	GUT_GENOME096366	Bacteroidota	Bacteroidia	Bacteroidales	Bacteroidaceae	Bacteroides	Bacteroides salyersiae	SRR12567261	SAMN15961075	SRX9055268	Large intestine	SRP279656	Stool	0.00973521
HRGM_Genome_0284	GUT_GENOME096210	Firmicutes_A	Clostridia	Lachnospirales	Lachnospiraceae	Faecalicatena	Faecalicatena gnavus	SRR12567261	SAMN15961075	SRX9055268	Large intestine	SRP279656	Stool	0.00139074
HRGM_Genome_1090	GUT_GENOME142522	Actinobacteriota	Actinobacteria	Actinomycetales	Bifidobacteriaceae	Bifidobacterium	Bifidobacterium adolescentis	SRR12567261	SAMN15961075	SRX9055286	Large intestine	SRP279656	Stool	0.00609473
HRGM_Genome_1091	GUT_GENOME142525	Actinobacteriota	Actinobacteria	Actinomycetales	Bifidobacteriaceae	Bifidobacterium	Bifidobacterium bifidum	SRR12567261	SAMN15961075	SRX9055286	Large intestine	SRP279656	Stool	0.00122713
HRGM_Genome_1107	KIJ_genome_16333	Firmicutes_A	Clostridia	Lachnospirales	Lachnospiraceae	Clostridium_M	Clostridium_M bolteae	SRR12567261	SAMN15961075	SRX9055286	Large intestine	SRP279656	Stool	0.00613564
HRGM_Genome_1108	GUT_GENOME095986	Firmicutes_A	Clostridia	Lachnospirales	Lachnospiraceae	Clostridium_M	Clostridium_M sp000155435	SRR12567261	SAMN15961075	SRX9055287	Large intestine	SRP279656	Stool	0.0063947
HRGM_Genome_1111	GUT_GENOME000980	Firmicutes_A	Clostridia	Lachnospirales	Lachnospiraceae	Clostridium_M		SRR12567261	SAMN15961075	SRX9055287	Large intestine	SRP279656	Stool	0.0106896
HRGM_Genome_1140	GUT_GENOME000979	Firmicutes_A	Clostridia	Oscillospirales	Oscillospiraceae	Lawsonibacter		SRR12567261	SAMN15961075	SRX9055288	Large intestine	SRP279656	Stool	0.00121349
HRGM_Genome_1147	GUT_GENOME096498	Firmicutes_A	Clostridia	Oscillospirales	Oscillospiraceae	Intestinimonas	Intestinimonas massiliensis	SRR12567261	SAMN15961075	SRX9055288	Large intestine	SRP279656	Stool	0.00298601
HRGM_Genome_1195	KIJ_genome_28853	Firmicutes_A	Clostridia	Oscillospirales	Ruminococcaceae	Fournierella		SRR12567261	SAMN15961075	SRX9055288	Large intestine	SRP279656	Stool	0.0628562
HRGM_Genome_1216	GUT_GENOME096538	Firmicutes_A	Clostridia	Lachnospirales	Lachnospiraceae	Clostridium_M	Clostridium_M sp001517625	SRR12567261	SAMN15961075	SRX9055290	Large intestine	SRP279656	Stool	0.00459491
HRGM_Genome_1334	GUT_GENOME096063	Bacteroidota	Bacteroidia	Bacteroidales	Bacteroidaceae	Bacteroides	Bacteroides fragilis	SRR12567261	SAMN15961075	SRX9055291	Large intestine	SRP279656	Stool	0.0264651
HRGM_Genome_1342	GUT_GENOME140320	Firmicutes_A	Clostridia	Lachnospirales	Lachnospiraceae	Blautia_A	Blautia_A sp000436615	SRR12567261	SAMN15961075	SRX9055293	Large intestine	SRP279656	Stool	0.00418587
HRGM_Genome_1386	GUT_GENOME096080	Bacteroidota	Bacteroidia	Bacteroidales	Bacteroidaceae	Bacteroides	Bacteroides xylanisolvens	SRR12567261	SAMN15961075	SRX9055294	Large intestine	SRP279656	Stool	0.00685828
HRGM_Genome_1387	GUT_GENOME096203	Bacteroidota	Bacteroidia	Bacteroidales	Bacteroidaceae	Bacteroides	Bacteroides ovatus	SRR12567261	SAMN15961075	SRX9055295	Large intestine	SRP279656	Stool	0.0104579
HRGM_Genome_1407	GUT_GENOME001120	Bacteroidota	Bacteroidia	Bacteroidales	Bacteroidaceae	Bacteroides	Bacteroides thetaiotaomicron	SRR12567261	SAMN15961075	SRX9055296	Large intestine	SRP279656	Stool	0.0213384
HRGM_Genome_1425	KIJ_genome_12021	Bacteroidota	Bacteroidia	Bacteroidales	Bacteroidaceae	Bacteroides	Bacteroides uniformis	SRR12567261	SAMN15961075	SRX9055297	Large intestine	SRP279656	Stool	0.0979657
HRGM_Genome_1437	GUT_GENOME095942	Desulfobacterota_A	Desulfovibrionia	Desulfovibrionales	Desulfovibrionaceae	Desulfovibrio	Desulfovibrio fairfieldensis	SRR12567261	SAMN15961075	SRX9055298	Large intestine	SRP279656	Stool	0.00488124
HRGM_Genome_1443	GUT_GENOME096166	Desulfobacterota_A	Desulfovibrionia	Desulfovibrionales	Desulfovibrionaceae	Bilophila	Bilophila wadsworthia	SRR12567261	SAMN15961075	SRX9055298	Large intestine	SRP279656	Stool	0.00218156
HRGM_Genome_1492	GUT_GENOME096178	Firmicutes_A	Clostridia	Lachnospirales	Lachnospiraceae	Clostridium_Q	Clostridium_Q symbiosum	SRR12567261	SAMN15961075	SRX9055300	Large intestine	SRP279656	Stool	0.00271332
HRGM_Genome_1506	GUT_GENOME096193	Firmicutes_A	Clostridia	Lachnospirales	Lachnospiraceae	Faecalicatena	Faecalicatena torques	SRR12567261	SAMN15961075	SRX9055300	Large intestine	SRP279656	Stool	0.00871261
HRGM_Genome_1520	GUT_GENOME096217	Actinobacteriota	Coriobacteriia	Coriobacteriales	Coriobacteriaceae	Collinsella	Collinsella tanakaei	SRR12567261	SAMN15961075	SRX9055302	Large intestine	SRP279656	Stool	0.00169071
HRGM_Genome_1542	GUT_GENOME096236	Synergistota	Synergistia	Synergistales	Synergistaceae	Cloacibacillus	Cloacibacillus evryensis	SRR12567261	SAMN15961075	SRX9055302	Large intestine	SRP279656	Stool	0.00741731
HRGM_Genome_1543	GUT_GENOME098156	Synergistota	Synergistia	Synergistales	Synergistaceae	Cloacibacillus	Cloacibacillus porcorum	SRR12567261	SAMN15961075	SRX9055302	Large intestine	SRP279656	Stool	0.0079627
HRGM_Genome_1612	GUT_GENOME142411	Verrucomicrobiota	Verrucomicrobiae	Verrucomicrobiales	Akkermansiaceae	Akkermansia	Akkermansia sp001580195	SRR12567261	SAMN15961075	SRX9055306	Large intestine	SRP279656	Stool	0.0651741
HRGM_Genome_1680	KIJ_genome_27722	Actinobacteriota	Coriobacteriia	Coriobacteriales	Eggerthellaceae	Eggerthella	Eggerthella lenta	SRR12567261	SAMN15961075	SRX9055307	Large intestine	SRP279656	Stool	0.00295874
HRGM_Genome_1720	GUT_GENOME143131	Bacteroidota	Bacteroidia	Bacteroidales	Tannerellaceae	Parabacteroides	Parabacteroides distasonis	SRR12567261	SAMN15961075	SRX9055309	Large intestine	SRP279656	Stool	0.0105397
HRGM_Genome_1738	GUT_GENOME143189	Firmicutes_A	Clostridia	Oscillospirales	Oscillospiraceae	Ruminiclostridium_C	Ruminiclostridium_C sp000435295	SRR12567261	SAMN15961075	SRX9055310	Large intestine	SRP279656	Stool	0.00216793
HRGM_Genome_1744	GUT_GENOME000192	Bacteroidota	Bacteroidia	Bacteroidales	Tannerellaceae	Parabacteroides	Parabacteroides merdae	SRR12567261	SAMN15961075	SRX9055311	Large intestine	SRP279656	Stool	0.0312509
HRGM_Genome_1799	GUT_GENOME143505	Bacteroidota	Bacteroidia	Bacteroidales	Bacteroidaceae	Bacteroides_B	Bacteroides_B dorei	SRR12567261	SAMN15961075	SRX9055315	Large intestine	SRP279656	Stool	0.0454446
HRGM_Genome_1807	KIJ_genome_18291	Bacteroidota	Bacteroidia	Bacteroidales	Bacteroidaceae	Bacteroides_B	Bacteroides_B vulgatus	SRR12567261	SAMN15961075	SRX9055316	Large intestine	SRP279656	Stool	0.0433721
HRGM_Genome_1841	GUT_GENOME143525	Firmicutes_A	Clostridia	Lachnospirales	Lachnospiraceae	Clostridium_Q	Clostridium_Q saccharolyticum	SRR12567261	SAMN15961075	SRX9055317	Large intestine	SRP279656	Stool	0.00361321
HRGM_Genome_1898	KIJ_genome_28238	Firmicutes_A	Clostridia	Oscillospirales	Ruminococcaceae	Ruminiclostridium_E	Ruminiclostridium_E siraeum	SRR12567261	SAMN15961075	SRX9055321	Large intestine	SRP279656	Stool	0.00174525
HRGM_Genome_1968	KIJ_genome_5491	Firmicutes_A	Clostridia	Oscillospirales	Oscillospiraceae	Oscillibacter	Oscillibacter sp900066435	SRR12567261	SAMN15961075	SRX9055323	Large intestine	SRP279656	Stool	0.00771727
HRGM_Genome_1989	GUT_GENOME141054	Firmicutes_A	Clostridia	Lachnospirales	Lachnospiraceae	Clostridium_M	Clostridium_M asparagiforme	SRR12567261	SAMN15961075	SRX9055324	Large intestine	SRP279656	Stool	0.00267241
HRGM_Genome_1995	GUT_GENOME141068	Firmicutes_A	Clostridia	Lachnospirales	Lachnospiraceae	Eisenbergiella	Eisenbergiella tayi	SRR12567261	SAMN15961075	SRX9055324	Large intestine	SRP279656	Stool	0.00910801
HRGM_Genome_2038	GUT_GENOME142014	Campylobacterota	Campylobacteria	Campylobacterales	Arcobacteraceae	Aliarcobacter	Aliarcobacter butzleri	SRR12567261	SAMN15961075	SRX9055325	Large intestine	SRP279656	Stool	0.0556571
HRGM_Genome_2074	GUT_GENOME001003	Bacteroidota	Bacteroidia	Bacteroidales	Marinifilaceae	Butyricimonas	Butyricimonas sp002161485	SRR12567261	SAMN15961075	SRX9055326	Large intestine	SRP279656	Stool	0.00839901
HRGM_Genome_2085	GUT_GENOME000725	Firmicutes_A	Clostridia	Lachnospirales	Lachnospiraceae	Hungatella	Hungatella hathewayi	SRR12567261	SAMN15961075	SRX9055331	Large intestine	SRP279656	Stool	0.00347686
HRGM_Genome_2086	GUT_GENOME000133	Firmicutes_A	Clostridia	Lachnospirales	Lachnospiraceae	Hungatella	Hungatella effluvii	SRR12567261	SAMN15961075	SRX9055331	Large intestine	SRP279656	Stool	0.00301328
HRGM_Genome_2093	GUT_GENOME239673	Firmicutes_A	Clostridia	Lachnospirales	Lachnospiraceae	Eisenbergiella	Eisenbergiella massiliensis	SRR12567261	SAMN15961075	SRX9055331	Large intestine	SRP279656	Stool	0.00553571
HRGM_Genome_2297	KIJ_genome_4275	Bacteroidota	Bacteroidia	Bacteroidales	Porphyromonadaceae	Porphyromonas		SRR12567261	SAMN15961075	SRX9055359	Large intestine	SRP279656	Stool	0.00117259
HRGM_Genome_2308	KIJ_genome_14211	Firmicutes_A	Clostridia	Christensenellales	CAG-74			SRR12567261	SAMN15961075	SRX9055359	Large intestine	SRP279656	Stool	0.00366775
HRGM_Genome_2375	GUT_GENOME026012	Firmicutes_A	Clostridia	Christensenellales	CAG-138	Phil1	Phil1 sp001940855	SRR12567261	SAMN15961075	SRX9055361	Large intestine	SRP279656	Stool	0.00736277
HRGM_Genome_2462	GUT_GENOME244587	Firmicutes_A	Clostridia	Oscillospirales	Oscillospiraceae	UBA5446		SRR12567261	SAMN15961075	SRX9055361	Large intestine	SRP279656	Stool	0.00430858
HRGM_Genome_2466	GUT_GENOME282994	Firmicutes_A	Clostridia	Oscillospirales	Oscillospiraceae	UBA5446		SRR12567261	SAMN15961075	SRX9055362	Large intestine	SRP279656	Stool	0.0270923
HRGM_Genome_2517	GUT_GENOME000518	Firmicutes_A	Clostridia	Oscillospirales	Oscillospiraceae	Flavonifractor	Flavonifractor plautii	SRR12567261	SAMN15961075	SRX9055362	Large intestine	SRP279656	Stool	0.00244062
HRGM_Genome_2648	GUT_GENOME001239	Firmicutes_A	Clostridia	Lachnospirales	Lachnospiraceae	Eubacterium_G	Eubacterium_G ventriosum	SRR12567261	SAMN15961075	SRX9055365	Large intestine	SRP279656	Stool	0.00147255
HRGM_Genome_2864	GUT_GENOME000236	Firmicutes_A	Clostridia	Oscillospirales	Oscillospiraceae	Lawsonibacter	Lawsonibacter sp900066645	SRR12567261	SAMN15961075	SRX9055371	Large intestine	SRP279656	Stool	0.00175888
HRGM_Genome_2874	GUT_GENOME025676	Firmicutes_A	Clostridia	Oscillospirales	Acutalibacteraceae	CAG-177	CAG-177 sp003514385	SRR12567261	SAMN15961075	SRX9055372	Large intestine	SRP279656	Stool	0.00246789
HRGM_Genome_2952	GUT_GENOME000149	Firmicutes_A	Clostridia	Lachnospirales	Lachnospiraceae	Dorea	Dorea longicatena	SRR12567261	SAMN15961075	SRX9055375	Large intestine	SRP279656	Stool	0.00100897
HRGM_Genome_3183	KIJ_genome_6515	Firmicutes_A	Clostridia	Oscillospirales	Oscillospiraceae	CAG-110		SRR12567261	SAMN15961075	SRX9055383	Large intestine	SRP279656	Stool	0.00114532
HRGM_Genome_3191	GUT_GENOME001635	Bacteroidota	Bacteroidia	Bacteroidales	Marinifilaceae	Odoribacter	Odoribacter splanchnicus	SRR12567261	SAMN15961075	SRX9055385	Large intestine	SRP279656	Stool	0.00475853
HRGM_Genome_3208	KIJ_genome_19802	Firmicutes_A	Clostridia	Oscillospirales	Ruminococcaceae	UBA1394	UBA1394 sp900066845	SRR12567261	SAMN15961075	SRX9055386	Large intestine	SRP279656	Stool	0.001568
HRGM_Genome_3231	GUT_GENOME115165	Firmicutes_A	Clostridia	Oscillospirales	Oscillospiraceae	F23-B02	F23-B02 sp002472405	SRR12567261	SAMN15961075	SRX9055387	Large intestine	SRP279656	Stool	0.00119986
HRGM_Genome_3251	GUT_GENOME000215	Firmicutes_A	Clostridia	Lachnospirales	Lachnospiraceae	GCA-900066575	GCA-900066575 sp900066385	SRR12567261	SAMN15961075	SRX9055387	Large intestine	SRP279656	Stool	0.00145892
HRGM_Genome_3352	GUT_GENOME087397	Firmicutes_A	Clostridia	Christensenellales	CAG-74			SRR12567261	SAMN15961075	SRX9055388	Large intestine	SRP279656	Stool	0.00879442
HRGM_Genome_3435	GUT_GENOME017394	Firmicutes_A	Clostridia	Lachnospirales	Lachnospiraceae	Lachnospira	Lachnospira sp000437735	SRR12567261	SAMN15961075	SRX9055391	Large intestine	SRP279656	Stool	0.00396771
HRGM_Genome_3637	GUT_GENOME001745	Bacteroidota	Bacteroidia	Bacteroidales	Bacteroidaceae	Bacteroides	Bacteroides nordii	SRR12567261	SAMN15961075	SRX9055396	Large intestine	SRP279656	Stool	0.00299965
HRGM_Genome_3831	KIJ_genome_9565	Firmicutes_A	Clostridia	Oscillospirales	Acutalibacteraceae	CAG-217	CAG-217 sp000436335	SRR12567261	SAMN15961075	SRX9055400	Large intestine	SRP279656	Stool	0.0251834
HRGM_Genome_3840	GUT_GENOME233517	Firmicutes_C	Negativicutes	Acidaminococcales	Acidaminococcaceae	Phascolarctobacterium	Phascolarctobacterium faecium	SRR12567261	SAMN15961075	SRX9055400	Large intestine	SRP279656	Stool	0.0214884
HRGM_Genome_3845	GUT_GENOME000327	Firmicutes_A	Clostridia	Lachnospirales	Lachnospiraceae	Anaerostipes	Anaerostipes caccae	SRR12567261	SAMN15961075	SRX9055401	Large intestine	SRP279656	Stool	0.0018816
HRGM_Genome_4018	GUT_GENOME245730	Firmicutes_A	Clostridia	Christensenellales	CAG-138			SRR12567261	SAMN15961075	SRX9055405	Large intestine	SRP279656	Stool	0.117982
HRGM_Genome_4097	GUT_GENOME140283	Bacteroidota	Bacteroidia	Bacteroidales	Bacteroidaceae			SRR12567261	SAMN15961075	SRX9055406	Large intestine	SRP279656	Stool	0.0155027
HRGM_Genome_4798	GUT_GENOME093315	Firmicutes_A	Clostridia	Monoglobales	Monoglobaceae			SRR12567261	SAMN15961075	SRX9055407	Large intestine	SRP279656	Stool	0.00106351
HRGM_Genome_5125	GUT_GENOME000604	Firmicutes_A	Clostridia	Lachnospirales	Lachnospiraceae	UBA7096		SRR12567261	SAMN15961075	SRX9055409	Large intestine	SRP279656	Stool	0.00518121
HRGM_Genome_0105	GUT_GENOME095967	Firmicutes_A	Clostridia	Oscillospirales	Ruminococcaceae	Faecalibacterium	Faecalibacterium prausnitzii_K	SRR12567260	SAMN15961076	SRX9055257	Large intestine	SRP279656	Stool	0.0126599
HRGM_Genome_0108	GUT_GENOME147678	Firmicutes_A	Clostridia	Oscillospirales	Ruminococcaceae	Faecalibacterium	Faecalibacterium prausnitzii_G	SRR12567260	SAMN15961076	SRX9055258	Large intestine	SRP279656	Stool	0.0563851
HRGM_Genome_0123	KIJ_genome_17563	Firmicutes_A	Clostridia	Oscillospirales	Ruminococcaceae	Faecalibacterium	Faecalibacterium prausnitzii_C	SRR12567260	SAMN15961076	SRX9055259	Large intestine	SRP279656	Stool	0.0471824
HRGM_Genome_0126	GUT_GENOME139147	Firmicutes_A	Clostridia	Oscillospirales	Ruminococcaceae	Faecalibacterium		SRR12567260	SAMN15961076	SRX9055260	Large intestine	SRP279656	Stool	0.0407856
HRGM_Genome_0195	KIJ_genome_28707	Bacteroidota	Bacteroidia	Bacteroidales	Rikenellaceae	Alistipes	Alistipes obesi	SRR12567260	SAMN15961076	SRX9055264	Large intestine	SRP279656	Stool	0.0019207
HRGM_Genome_0211	KIJ_genome_8774	Bacteroidota	Bacteroidia	Bacteroidales	Rikenellaceae	Alistipes	Alistipes onderdonkii	SRR12567260	SAMN15961076	SRX9055265	Large intestine	SRP279656	Stool	0.00273909
HRGM_Genome_0217	KIJ_genome_22335	Bacteroidota	Bacteroidia	Bacteroidales	Rikenellaceae	Alistipes	Alistipes shahii	SRR12567260	SAMN15961076	SRX9055266	Large intestine	SRP279656	Stool	0.0364933
HRGM_Genome_0247	GUT_GENOME000545	Firmicutes_A	Clostridia	Clostridiales	Clostridiaceae	Clostridium		SRR12567260	SAMN15961076	SRX9055267	Large intestine	SRP279656	Stool	0.00217123
HRGM_Genome_0379	GUT_GENOME096402	Firmicutes_A	Clostridia	Lachnospirales	Lachnospiraceae	Eubacterium_I	Eubacterium_I ramulus	SRR12567260	SAMN15961076	SRX9055282	Large intestine	SRP279656	Stool	0.00108561
HRGM_Genome_0408	KIJ_genome_8252	Firmicutes_A	Clostridia	Peptostreptococcales	Peptostreptococcaceae	Romboutsia	Romboutsia timonensis	SRR12567260	SAMN15961076	SRX9055285	Large intestine	SRP279656	Stool	0.00126933
HRGM_Genome_1090	GUT_GENOME142522	Actinobacteriota	Actinobacteria	Actinomycetales	Bifidobacteriaceae	Bifidobacterium	Bifidobacterium adolescentis	SRR12567260	SAMN15961076	SRX9055286	Large intestine	SRP279656	Stool	0.00581221
HRGM_Genome_1091	GUT_GENOME142525	Actinobacteriota	Actinobacteria	Actinomycetales	Bifidobacteriaceae	Bifidobacterium	Bifidobacterium bifidum	SRR12567260	SAMN15961076	SRX9055286	Large intestine	SRP279656	Stool	0.00395831
HRGM_Genome_1127	GUT_GENOME096496	Firmicutes_A	Clostridia	Oscillospirales	Oscillospiraceae	Lawsonibacter	Lawsonibacter asaccharolyticus	SRR12567260	SAMN15961076	SRX9055287	Large intestine	SRP279656	Stool	0.00101881
HRGM_Genome_1213	GUT_GENOME239662	Bacteroidota	Bacteroidia	Bacteroidales	Bacteroidaceae	Bacteroides	Bacteroides stercoris	SRR12567260	SAMN15961076	SRX9055289	Large intestine	SRP279656	Stool	0.018589
HRGM_Genome_1338	GUT_GENOME096067	Firmicutes_A	Clostridia	Lachnospirales	Lachnospiraceae	Blautia_A	Blautia_A wexlerae	SRR12567260	SAMN15961076	SRX9055291	Large intestine	SRP279656	Stool	0.00354077
HRGM_Genome_1342	GUT_GENOME140320	Firmicutes_A	Clostridia	Lachnospirales	Lachnospiraceae	Blautia_A	Blautia_A sp000436615	SRR12567260	SAMN15961076	SRX9055293	Large intestine	SRP279656	Stool	0.00295621
HRGM_Genome_1366	KIJ_genome_20717	Proteobacteria	Gammaproteobacteria	Burkholderiales	Burkholderiaceae	Parasutterella	Parasutterella excrementihominis	SRR12567260	SAMN15961076	SRX9055294	Large intestine	SRP279656	Stool	0.0192404
HRGM_Genome_1387	GUT_GENOME096203	Bacteroidota	Bacteroidia	Bacteroidales	Bacteroidaceae	Bacteroides	Bacteroides ovatus	SRR12567260	SAMN15961076	SRX9055295	Large intestine	SRP279656	Stool	0.00632996
HRGM_Genome_1388	GUT_GENOME147854	Bacteroidota	Bacteroidia	Bacteroidales	Bacteroidaceae	Bacteroides	Bacteroides caccae	SRR12567260	SAMN15961076	SRX9055295	Large intestine	SRP279656	Stool	0.00303972
HRGM_Genome_1407	GUT_GENOME001120	Bacteroidota	Bacteroidia	Bacteroidales	Bacteroidaceae	Bacteroides	Bacteroides thetaiotaomicron	SRR12567260	SAMN15961076	SRX9055296	Large intestine	SRP279656	Stool	0.00113572
HRGM_Genome_1420	GUT_GENOME000122	Bacteroidota	Bacteroidia	Bacteroidales	Bacteroidaceae	Bacteroides	Bacteroides finegoldii	SRR12567260	SAMN15961076	SRX9055296	Large intestine	SRP279656	Stool	0.0143802
HRGM_Genome_1425	KIJ_genome_12021	Bacteroidota	Bacteroidia	Bacteroidales	Bacteroidaceae	Bacteroides	Bacteroides uniformis	SRR12567260	SAMN15961076	SRX9055297	Large intestine	SRP279656	Stool	0.0057788
HRGM_Genome_1430	KIJ_genome_9193	Bacteroidota	Bacteroidia	Bacteroidales	Bacteroidaceae	Bacteroides	Bacteroides uniformis	SRR12567260	SAMN15961076	SRX9055298	Large intestine	SRP279656	Stool	0.0230651
HRGM_Genome_1549	GUT_GENOME001689	Firmicutes_A	Clostridia	Lachnospirales	Lachnospiraceae	Eubacterium_E	Eubacterium_E hallii	SRR12567260	SAMN15961076	SRX9055302	Large intestine	SRP279656	Stool	0.00153656
HRGM_Genome_1567	KIJ_genome_1512	Firmicutes_A	Clostridia	Lachnospirales	Lachnospiraceae	Lachnospira	Lachnospira eligens_B	SRR12567260	SAMN15961076	SRX9055304	Large intestine	SRP279656	Stool	0.00659719
HRGM_Genome_1570	GUT_GENOME151978	Firmicutes_A	Clostridia	Lachnospirales	Lachnospiraceae	Lachnospira	Lachnospira sp000436475	SRR12567260	SAMN15961076	SRX9055304	Large intestine	SRP279656	Stool	0.00830076
HRGM_Genome_1595	KIJ_genome_26158	Firmicutes_A	Clostridia	Lachnospirales	Lachnospiraceae	Roseburia	Roseburia inulinivorans	SRR12567260	SAMN15961076	SRX9055306	Large intestine	SRP279656	Stool	0.0086348
HRGM_Genome_1596	GUT_GENOME001506	Firmicutes_A	Clostridia	Lachnospirales	Lachnospiraceae	Roseburia		SRR12567260	SAMN15961076	SRX9055306	Large intestine	SRP279656	Stool	0.00546147
HRGM_Genome_1720	GUT_GENOME143131	Bacteroidota	Bacteroidia	Bacteroidales	Tannerellaceae	Parabacteroides	Parabacteroides distasonis	SRR12567260	SAMN15961076	SRX9055309	Large intestine	SRP279656	Stool	0.0135451
HRGM_Genome_1735	GUT_GENOME143157	Firmicutes_A	Clostridia	Lachnospirales	Lachnospiraceae	Clostridium_Q	Clostridium_Q sp003024715	SRR12567260	SAMN15961076	SRX9055309	Large intestine	SRP279656	Stool	0.00627985
HRGM_Genome_1744	GUT_GENOME000192	Bacteroidota	Bacteroidia	Bacteroidales	Tannerellaceae	Parabacteroides	Parabacteroides merdae	SRR12567260	SAMN15961076	SRX9055311	Large intestine	SRP279656	Stool	0.0128603
HRGM_Genome_1783	GUT_GENOME103694	Firmicutes_A	Clostridia	Lachnospirales	Lachnospiraceae	Hungatella_A	Hungatella_A hathewayi	SRR12567260	SAMN15961076	SRX9055311	Large intestine	SRP279656	Stool	0.00300631
HRGM_Genome_1799	GUT_GENOME143505	Bacteroidota	Bacteroidia	Bacteroidales	Bacteroidaceae	Bacteroides_B	Bacteroides_B dorei	SRR12567260	SAMN15961076	SRX9055315	Large intestine	SRP279656	Stool	0.0132779
HRGM_Genome_1807	KIJ_genome_18291	Bacteroidota	Bacteroidia	Bacteroidales	Bacteroidaceae	Bacteroides_B	Bacteroides_B vulgatus	SRR12567260	SAMN15961076	SRX9055316	Large intestine	SRP279656	Stool	0.0729198
HRGM_Genome_1809	GUT_GENOME001488	Bacteroidota	Bacteroidia	Bacteroidales	Bacteroidaceae	Bacteroides_B	Bacteroides_B massiliensis	SRR12567260	SAMN15961076	SRX9055316	Large intestine	SRP279656	Stool	0.0378795
HRGM_Genome_1833	GUT_GENOME150720	Firmicutes_A	Clostridia	Oscillospirales	Acutalibacteraceae	Ruminococcus_E	Ruminococcus_E sp003526955	SRR12567260	SAMN15961076	SRX9055316	Large intestine	SRP279656	Stool	0.00913585
HRGM_Genome_1849	GUT_GENOME103847	Firmicutes_A	Clostridia	Lachnospirales	Lachnospiraceae	Coprococcus	Coprococcus sp000154245	SRR12567260	SAMN15961076	SRX9055317	Large intestine	SRP279656	Stool	0.059859
HRGM_Genome_1853	GUT_GENOME143712	Firmicutes_A	Clostridia	Lachnospirales	Lachnospiraceae	Agathobacter	Agathobacter rectale	SRR12567260	SAMN15961076	SRX9055318	Large intestine	SRP279656	Stool	0.0220296
HRGM_Genome_1867	GUT_GENOME145985	Firmicutes_A	Clostridia	Lachnospirales	Lachnospiraceae	Roseburia	Roseburia hominis	SRR12567260	SAMN15961076	SRX9055319	Large intestine	SRP279656	Stool	0.00300631
HRGM_Genome_1891	KIJ_genome_9382	Firmicutes_A	Clostridia	Lachnospirales	Lachnospiraceae	Coprococcus_A	Coprococcus_A catus	SRR12567260	SAMN15961076	SRX9055320	Large intestine	SRP279656	Stool	0.00118582
HRGM_Genome_1951	KIJ_genome_8197	Firmicutes_A	Clostridia	Oscillospirales	Ruminococcaceae	Ruminococcus_D	Ruminococcus_D bicirculans	SRR12567260	SAMN15961076	SRX9055322	Large intestine	SRP279656	Stool	0.00409193
HRGM_Genome_1968	KIJ_genome_5491	Firmicutes_A	Clostridia	Oscillospirales	Oscillospiraceae	Oscillibacter	Oscillibacter sp900066435	SRR12567260	SAMN15961076	SRX9055323	Large intestine	SRP279656	Stool	0.00177038
HRGM_Genome_2043	GUT_GENOME142391	Firmicutes_A	Clostridia	Clostridiales	Clostridiaceae	Clostridium_P	Clostridium_P perfringens	SRR12567260	SAMN15961076	SRX9055325	Large intestine	SRP279656	Stool	0.00106891
HRGM_Genome_2074	GUT_GENOME001003	Bacteroidota	Bacteroidia	Bacteroidales	Marinifilaceae	Butyricimonas	Butyricimonas sp002161485	SRR12567260	SAMN15961076	SRX9055326	Large intestine	SRP279656	Stool	0.00354077
HRGM_Genome_2080	GUT_GENOME140340	Firmicutes	Bacilli	Lactobacillales	Streptococcaceae	Streptococcus	Streptococcus vestibularis	SRR12567260	SAMN15961076	SRX9055330	Large intestine	SRP279656	Stool	0.00153656
HRGM_Genome_2113	KIJ_genome_15903	Firmicutes_A	Clostridia	Oscillospirales	Oscillospiraceae	ER4	ER4 sp000765235	SRR12567260	SAMN15961076	SRX9055335	Large intestine	SRP279656	Stool	0.0120253
HRGM_Genome_2185	KIJ_genome_2661	Proteobacteria	Gammaproteobacteria	Enterobacterales	Pasteurellaceae	Haemophilus_D	Haemophilus_D parainfluenzae_K	SRR12567260	SAMN15961076	SRX9055348	Large intestine	SRP279656	Stool	0.00153656
HRGM_Genome_2236	GUT_GENOME159485	Firmicutes_A	Clostridia	Oscillospirales	Oscillospiraceae	CAG-83	CAG-83 sp000435555	SRR12567260	SAMN15961076	SRX9055352	Large intestine	SRP279656	Stool	0.00320673
HRGM_Genome_2265	KIJ_genome_13087	Firmicutes_A	Clostridia	Lachnospirales	Lachnospiraceae	CAG-81	CAG-81 sp900066535	SRR12567260	SAMN15961076	SRX9055358	Large intestine	SRP279656	Stool	0.0048268
HRGM_Genome_2278	GUT_GENOME239728	Firmicutes_A	Clostridia	Lachnospirales	Lachnospiraceae	Agathobacter	Agathobacter faecis	SRR12567260	SAMN15961076	SRX9055359	Large intestine	SRP279656	Stool	0.0372115
HRGM_Genome_2308	KIJ_genome_14211	Firmicutes_A	Clostridia	Christensenellales	CAG-74			SRR12567260	SAMN15961076	SRX9055359	Large intestine	SRP279656	Stool	0.00150316
HRGM_Genome_2343	GUT_GENOME001056	Firmicutes_A	Clostridia	Lachnospirales	Lachnospiraceae	KLE1615	KLE1615 sp900066985	SRR12567260	SAMN15961076	SRX9055360	Large intestine	SRP279656	Stool	0.00237165
HRGM_Genome_2351	KIJ_genome_10811	Firmicutes_A	Clostridia	Oscillospirales	Ruminococcaceae	Negativibacillus	Negativibacillus sp000435195	SRR12567260	SAMN15961076	SRX9055360	Large intestine	SRP279656	Stool	0.0047767
HRGM_Genome_2682	GUT_GENOME232404	Firmicutes_A	Clostridia	Oscillospirales	Oscillospiraceae	CAG-110		SRR12567260	SAMN15961076	SRX9055365	Large intestine	SRP279656	Stool	0.00121923
HRGM_Genome_2703	GUT_GENOME000659	Firmicutes_A	Clostridia	Lachnospirales	Lachnospiraceae	CAG-56	CAG-56 sp900066615	SRR12567260	SAMN15961076	SRX9055366	Large intestine	SRP279656	Stool	0.00430905
HRGM_Genome_2717	KIJ_genome_13228	Firmicutes_A	Clostridia	Lachnospirales	Lachnospiraceae	CAG-81	CAG-81 sp000435795	SRR12567260	SAMN15961076	SRX9055367	Large intestine	SRP279656	Stool	0.00218793
HRGM_Genome_2738	GUT_GENOME001578	Firmicutes_A	Clostridia	Lachnospirales	Lachnospiraceae	TF01-11	TF01-11 sp001414325	SRR12567260	SAMN15961076	SRX9055367	Large intestine	SRP279656	Stool	0.00242175
HRGM_Genome_2819	GUT_GENOME256853	Firmicutes	Bacilli	RF39	CAG-302	CAG-302	CAG-302 sp001916775	SRR12567260	SAMN15961076	SRX9055370	Large intestine	SRP279656	Stool	0.00110231
HRGM_Genome_2859	KIJ_genome_17429	Firmicutes_A	Clostridia	Oscillospirales	Butyricicoccaceae	Agathobaculum	Agathobaculum butyriciproducens	SRR12567260	SAMN15961076	SRX9055371	Large intestine	SRP279656	Stool	0.0019541
HRGM_Genome_2890	KIJ_genome_10720	Firmicutes_A	Clostridia	Lachnospirales	Lachnospiraceae	Hungatella_A		SRR12567260	SAMN15961076	SRX9055372	Large intestine	SRP279656	Stool	0.00818385
HRGM_Genome_2952	GUT_GENOME000149	Firmicutes_A	Clostridia	Lachnospirales	Lachnospiraceae	Dorea	Dorea longicatena	SRR12567260	SAMN15961076	SRX9055375	Large intestine	SRP279656	Stool	0.00228814
HRGM_Genome_3040	KIJ_genome_12157	Firmicutes	Bacilli	Erysipelotrichales	Erysipelotrichaceae	Merdibacter		SRR12567260	SAMN15961076	SRX9055381	Large intestine	SRP279656	Stool	0.00439256
HRGM_Genome_3068	GUT_GENOME000131	Firmicutes_A	Clostridia	Lachnospirales	Lachnospiraceae	Blautia_A	Blautia_A sp900066205	SRR12567260	SAMN15961076	SRX9055381	Large intestine	SRP279656	Stool	0.00160337
HRGM_Genome_3183	KIJ_genome_6515	Firmicutes_A	Clostridia	Oscillospirales	Oscillospiraceae	CAG-110		SRR12567260	SAMN15961076	SRX9055383	Large intestine	SRP279656	Stool	0.0101714
HRGM_Genome_3191	GUT_GENOME001635	Bacteroidota	Bacteroidia	Bacteroidales	Marinifilaceae	Odoribacter	Odoribacter splanchnicus	SRR12567260	SAMN15961076	SRX9055385	Large intestine	SRP279656	Stool	0.0177038
HRGM_Genome_3212	KIJ_genome_19900	Firmicutes_A	Clostridia	Lachnospirales	Lachnospiraceae	TF01-11	TF01-11 sp003529475	SRR12567260	SAMN15961076	SRX9055386	Large intestine	SRP279656	Stool	0.00828406
HRGM_Genome_3364	GUT_GENOME000367	Firmicutes_A	Clostridia	Oscillospirales	Ruminococcaceae	Gemmiger	Gemmiger formicilis	SRR12567260	SAMN15961076	SRX9055390	Large intestine	SRP279656	Stool	0.0896549
HRGM_Genome_3435	GUT_GENOME017394	Firmicutes_A	Clostridia	Lachnospirales	Lachnospiraceae	Lachnospira	Lachnospira sp000437735	SRR12567260	SAMN15961076	SRX9055391	Large intestine	SRP279656	Stool	0.00544477
HRGM_Genome_3491	GUT_GENOME005285	Cyanobacteria	Vampirovibrionia	Gastranaerophilales	Gastranaerophilaceae	CAG-306		SRR12567260	SAMN15961076	SRX9055393	Large intestine	SRP279656	Stool	0.00524435
HRGM_Genome_3568	KIJ_genome_6931	Firmicutes_A	Clostridia	Lachnospirales	Lachnospiraceae	Clostridium_M	Clostridium_M sp000431375	SRR12567260	SAMN15961076	SRX9055394	Large intestine	SRP279656	Stool	0.00115242
HRGM_Genome_3659	GUT_GENOME247421	Firmicutes_A	Clostridia	Christensenellales	CAG-74	UBA11524	UBA11524 sp000437595	SRR12567260	SAMN15961076	SRX9055396	Large intestine	SRP279656	Stool	0.0564686
HRGM_Genome_3702	GUT_GENOME239799	Firmicutes_A	Clostridia	Lachnospirales	Lachnospiraceae	Eisenbergiella	Eisenbergiella sp900066775	SRR12567260	SAMN15961076	SRX9055398	Large intestine	SRP279656	Stool	0.00293951
HRGM_Genome_4037	GUT_GENOME049084	Bacteroidota	Bacteroidia	Bacteroidales	Muribaculaceae	CAG-1031	CAG-1031 sp000431215	SRR12567260	SAMN15961076	SRX9055405	Large intestine	SRP279656	Stool	0.0144971
HRGM_Genome_4762	GUT_GENOME025577	Firmicutes_A	Clostridia	Christensenellales	CAG-138			SRR12567260	SAMN15961076	SRX9055407	Large intestine	SRP279656	Stool	0.00138624
HRGM_Genome_5194	GUT_GENOME222400	Firmicutes_A	Clostridia	Oscillospirales	Acutalibacteraceae	UBA1227		SRR12567260	SAMN15961076	SRX9055411	Large intestine	SRP279656	Stool	0.0398671
NISW_Genome_0002	GCF_000296465.1	Bacteroidota	Bacteroidia	Bacteroidales	Barnesiellaceae	Barnesiella	Barnesiella intestinihominis	SRR12567260	SAMN15961076	SRX9055412	Large intestine	SRP279656	Stool	0.0188396
HRGM_Genome_0035	GUT_GENOME143724	Proteobacteria	Gammaproteobacteria	Enterobacterales	Enterobacteriaceae	Citrobacter	Citrobacter europaeus	SRR12567259	SAMN15961077	SRX9055247	Large intestine	SRP279656	Stool	0.00192806
HRGM_Genome_0045	GUT_GENOME144544	Proteobacteria	Gammaproteobacteria	Enterobacterales	Enterobacteriaceae	Escherichia	Escherichia coli_D	SRR12567259	SAMN15961077	SRX9055249	Large intestine	SRP279656	Stool	0.12951
HRGM_Genome_0108	GUT_GENOME147678	Firmicutes_A	Clostridia	Oscillospirales	Ruminococcaceae	Faecalibacterium	Faecalibacterium prausnitzii_G	SRR12567259	SAMN15961077	SRX9055257	Large intestine	SRP279656	Stool	0.0019556
HRGM_Genome_0123	KIJ_genome_17563	Firmicutes_A	Clostridia	Oscillospirales	Ruminococcaceae	Faecalibacterium	Faecalibacterium prausnitzii_C	SRR12567259	SAMN15961077	SRX9055259	Large intestine	SRP279656	Stool	0.00294717
HRGM_Genome_0126	GUT_GENOME139147	Firmicutes_A	Clostridia	Oscillospirales	Ruminococcaceae	Faecalibacterium		SRR12567259	SAMN15961077	SRX9055260	Large intestine	SRP279656	Stool	0.00363576
HRGM_Genome_0211	KIJ_genome_8774	Bacteroidota	Bacteroidia	Bacteroidales	Rikenellaceae	Alistipes	Alistipes onderdonkii	SRR12567259	SAMN15961077	SRX9055265	Large intestine	SRP279656	Stool	0.0330799
HRGM_Genome_0212	KIJ_genome_10739	Bacteroidota	Bacteroidia	Bacteroidales	Rikenellaceae	Alistipes	Alistipes finegoldii	SRR12567259	SAMN15961077	SRX9055265	Large intestine	SRP279656	Stool	0.00528838
HRGM_Genome_0217	KIJ_genome_22335	Bacteroidota	Bacteroidia	Bacteroidales	Rikenellaceae	Alistipes	Alistipes shahii	SRR12567259	SAMN15961077	SRX9055266	Large intestine	SRP279656	Stool	0.0301603
HRGM_Genome_0232	GUT_GENOME096293	Firmicutes	Bacilli	Erysipelotrichales	Erysipelotrichaceae	Dielma	Dielma fastidiosa	SRR12567259	SAMN15961077	SRX9055266	Large intestine	SRP279656	Stool	0.00203823
HRGM_Genome_0235	GUT_GENOME143232	Bacteroidota	Bacteroidia	Bacteroidales	Bacteroidaceae	Bacteroides	Bacteroides cellulosilyticus	SRR12567259	SAMN15961077	SRX9055267	Large intestine	SRP279656	Stool	0.0034705
HRGM_Genome_0263	KIJ_genome_16096	Bacteroidota	Bacteroidia	Bacteroidales	Rikenellaceae	Alistipes_A	Alistipes_A ihumii	SRR12567259	SAMN15961077	SRX9055267	Large intestine	SRP279656	Stool	0.00614224
HRGM_Genome_0274	GUT_GENOME096366	Bacteroidota	Bacteroidia	Bacteroidales	Bacteroidaceae	Bacteroides	Bacteroides salyersiae	SRR12567259	SAMN15961077	SRX9055268	Large intestine	SRP279656	Stool	0.00501295
HRGM_Genome_0292	GUT_GENOME095977	Firmicutes	Bacilli	Erysipelotrichales	Erysipelatoclostridiaceae	Erysipelatoclostridium	Erysipelatoclostridium spiroforme	SRR12567259	SAMN15961077	SRX9055269	Large intestine	SRP279656	Stool	0.0015149
HRGM_Genome_0300	KIJ_genome_17584	Actinobacteriota	Actinobacteria	Actinomycetales	Actinomycetaceae	Pauljensenia	Pauljensenia sp000466265	SRR12567259	SAMN15961077	SRX9055271	Large intestine	SRP279656	Stool	0.0156448
HRGM_Genome_0408	KIJ_genome_8252	Firmicutes_A	Clostridia	Peptostreptococcales	Peptostreptococcaceae	Romboutsia	Romboutsia timonensis	SRR12567259	SAMN15961077	SRX9055285	Large intestine	SRP279656	Stool	0.00341541
HRGM_Genome_0433	GUT_GENOME000396	Actinobacteriota	Coriobacteriia	Coriobacteriales	Coriobacteriaceae	Collinsella	Collinsella aerofaciens_F	SRR12567259	SAMN15961077	SRX9055285	Large intestine	SRP279656	Stool	0.00564645
HRGM_Genome_1087	GUT_GENOME096478	Actinobacteriota	Actinobacteria	Actinomycetales	Bifidobacteriaceae	Bifidobacterium	Bifidobacterium catenulatum	SRR12567259	SAMN15961077	SRX9055286	Large intestine	SRP279656	Stool	0.0229439
HRGM_Genome_1088	GUT_GENOME095938	Actinobacteriota	Actinobacteria	Actinomycetales	Bifidobacteriaceae	Bifidobacterium	Bifidobacterium infantis	SRR12567259	SAMN15961077	SRX9055286	Large intestine	SRP279656	Stool	0.00256156
HRGM_Genome_1107	KIJ_genome_16333	Firmicutes_A	Clostridia	Lachnospirales	Lachnospiraceae	Clostridium_M	Clostridium_M bolteae	SRR12567259	SAMN15961077	SRX9055286	Large intestine	SRP279656	Stool	0.00126701
HRGM_Genome_1195	KIJ_genome_28853	Firmicutes_A	Clostridia	Oscillospirales	Ruminococcaceae	Fournierella		SRR12567259	SAMN15961077	SRX9055288	Large intestine	SRP279656	Stool	0.00300226
HRGM_Genome_1334	GUT_GENOME096063	Bacteroidota	Bacteroidia	Bacteroidales	Bacteroidaceae	Bacteroides	Bacteroides fragilis	SRR12567259	SAMN15961077	SRX9055291	Large intestine	SRP279656	Stool	0.00663802
HRGM_Genome_1341	GUT_GENOME000906	Firmicutes_A	Clostridia	Lachnospirales	Lachnospiraceae	Blautia_A	Blautia_A sp900120195	SRR12567259	SAMN15961077	SRX9055291	Large intestine	SRP279656	Stool	0.00245139
HRGM_Genome_1342	GUT_GENOME140320	Firmicutes_A	Clostridia	Lachnospirales	Lachnospiraceae	Blautia_A	Blautia_A sp000436615	SRR12567259	SAMN15961077	SRX9055293	Large intestine	SRP279656	Stool	0.0240181
HRGM_Genome_1386	GUT_GENOME096080	Bacteroidota	Bacteroidia	Bacteroidales	Bacteroidaceae	Bacteroides	Bacteroides xylanisolvens	SRR12567259	SAMN15961077	SRX9055294	Large intestine	SRP279656	Stool	0.00123946
HRGM_Genome_1387	GUT_GENOME096203	Bacteroidota	Bacteroidia	Bacteroidales	Bacteroidaceae	Bacteroides	Bacteroides ovatus	SRR12567259	SAMN15961077	SRX9055295	Large intestine	SRP279656	Stool	0.00661048
HRGM_Genome_1388	GUT_GENOME147854	Bacteroidota	Bacteroidia	Bacteroidales	Bacteroidaceae	Bacteroides	Bacteroides caccae	SRR12567259	SAMN15961077	SRX9055295	Large intestine	SRP279656	Stool	0.017683
HRGM_Genome_1407	GUT_GENOME001120	Bacteroidota	Bacteroidia	Bacteroidales	Bacteroidaceae	Bacteroides	Bacteroides thetaiotaomicron	SRR12567259	SAMN15961077	SRX9055296	Large intestine	SRP279656	Stool	0.0054261
HRGM_Genome_1425	KIJ_genome_12021	Bacteroidota	Bacteroidia	Bacteroidales	Bacteroidaceae	Bacteroides	Bacteroides uniformis	SRR12567259	SAMN15961077	SRX9055297	Large intestine	SRP279656	Stool	0.0520024
HRGM_Genome_1443	GUT_GENOME096166	Desulfobacterota_A	Desulfovibrionia	Desulfovibrionales	Desulfovibrionaceae	Bilophila	Bilophila wadsworthia	SRR12567259	SAMN15961077	SRX9055298	Large intestine	SRP279656	Stool	0.00561891
HRGM_Genome_1506	GUT_GENOME096193	Firmicutes_A	Clostridia	Lachnospirales	Lachnospiraceae	Faecalicatena	Faecalicatena torques	SRR12567259	SAMN15961077	SRX9055300	Large intestine	SRP279656	Stool	0.0015149
HRGM_Genome_1534	KIJ_genome_8683	Bacteroidota	Bacteroidia	Bacteroidales	Rikenellaceae	Alistipes_A	Alistipes_A indistinctus	SRR12567259	SAMN15961077	SRX9055302	Large intestine	SRP279656	Stool	0.00123946
HRGM_Genome_1549	GUT_GENOME001689	Firmicutes_A	Clostridia	Lachnospirales	Lachnospiraceae	Eubacterium_E	Eubacterium_E hallii	SRR12567259	SAMN15961077	SRX9055302	Large intestine	SRP279656	Stool	0.00322261
HRGM_Genome_1570	GUT_GENOME151978	Firmicutes_A	Clostridia	Lachnospirales	Lachnospiraceae	Lachnospira	Lachnospira sp000436475	SRR12567259	SAMN15961077	SRX9055304	Large intestine	SRP279656	Stool	0.0185093
HRGM_Genome_1615	GUT_GENOME143211	Verrucomicrobiota	Verrucomicrobiae	Verrucomicrobiales	Akkermansiaceae	Akkermansia	Akkermansia muciniphila	SRR12567259	SAMN15961077	SRX9055307	Large intestine	SRP279656	Stool	0.0861841
HRGM_Genome_1727	KIJ_genome_5949	Firmicutes	Bacilli	Erysipelotrichales	Erysipelatoclostridiaceae	Erysipelatoclostridium	Erysipelatoclostridium sp000752095	SRR12567259	SAMN15961077	SRX9055309	Large intestine	SRP279656	Stool	0.00242384
HRGM_Genome_1735	GUT_GENOME143157	Firmicutes_A	Clostridia	Lachnospirales	Lachnospiraceae	Clostridium_Q	Clostridium_Q sp003024715	SRR12567259	SAMN15961077	SRX9055309	Large intestine	SRP279656	Stool	0.00112929
HRGM_Genome_1740	KIJ_genome_5497	Firmicutes_A	Clostridia	Oscillospirales	Oscillospiraceae	Ruminiclostridium_C		SRR12567259	SAMN15961077	SRX9055310	Large intestine	SRP279656	Stool	0.00994326
HRGM_Genome_1744	GUT_GENOME000192	Bacteroidota	Bacteroidia	Bacteroidales	Tannerellaceae	Parabacteroides	Parabacteroides merdae	SRR12567259	SAMN15961077	SRX9055311	Large intestine	SRP279656	Stool	0.0207679
HRGM_Genome_1807	KIJ_genome_18291	Bacteroidota	Bacteroidia	Bacteroidales	Bacteroidaceae	Bacteroides_B	Bacteroides_B vulgatus	SRR12567259	SAMN15961077	SRX9055316	Large intestine	SRP279656	Stool	0.0714758
HRGM_Genome_1832	GUT_GENOME143522	Firmicutes_A	Clostridia	Oscillospirales	Acutalibacteraceae	Ruminococcus_E	Ruminococcus_E bromii	SRR12567259	SAMN15961077	SRX9055316	Large intestine	SRP279656	Stool	0.0555005
HRGM_Genome_1853	GUT_GENOME143712	Firmicutes_A	Clostridia	Lachnospirales	Lachnospiraceae	Agathobacter	Agathobacter rectale	SRR12567259	SAMN15961077	SRX9055318	Large intestine	SRP279656	Stool	0.00718889
HRGM_Genome_1891	KIJ_genome_9382	Firmicutes_A	Clostridia	Lachnospirales	Lachnospiraceae	Coprococcus_A	Coprococcus_A catus	SRR12567259	SAMN15961077	SRX9055320	Large intestine	SRP279656	Stool	0.00228612
HRGM_Genome_1892	KIJ_genome_18988	Firmicutes_A	Clostridia	Lachnospirales	Lachnospiraceae	Anaerostipes	Anaerostipes hadrus	SRR12567259	SAMN15961077	SRX9055320	Large intestine	SRP279656	Stool	0.00349804
HRGM_Genome_1895	GUT_GENOME000113	Firmicutes_A	Clostridia	Lachnospirales	Lachnospiraceae	Anaerostipes	Anaerostipes hadrus_A	SRR12567259	SAMN15961077	SRX9055321	Large intestine	SRP279656	Stool	0.00129455
HRGM_Genome_1898	KIJ_genome_28238	Firmicutes_A	Clostridia	Oscillospirales	Ruminococcaceae	Ruminiclostridium_E	Ruminiclostridium_E siraeum	SRR12567259	SAMN15961077	SRX9055321	Large intestine	SRP279656	Stool	0.00470997
HRGM_Genome_1951	KIJ_genome_8197	Firmicutes_A	Clostridia	Oscillospirales	Ruminococcaceae	Ruminococcus_D	Ruminococcus_D bicirculans	SRR12567259	SAMN15961077	SRX9055322	Large intestine	SRP279656	Stool	0.0274335
HRGM_Genome_1959	KIJ_genome_28190	Firmicutes_A	Clostridia	Oscillospirales	Oscillospiraceae	CAG-103		SRR12567259	SAMN15961077	SRX9055323	Large intestine	SRP279656	Stool	0.0054261
HRGM_Genome_2080	GUT_GENOME140340	Firmicutes	Bacilli	Lactobacillales	Streptococcaceae	Streptococcus	Streptococcus vestibularis	SRR12567259	SAMN15961077	SRX9055329	Large intestine	SRP279656	Stool	0.0015149
HRGM_Genome_2113	KIJ_genome_15903	Firmicutes_A	Clostridia	Oscillospirales	Oscillospiraceae	ER4	ER4 sp000765235	SRR12567259	SAMN15961077	SRX9055335	Large intestine	SRP279656	Stool	0.00181788
HRGM_Genome_2278	GUT_GENOME239728	Firmicutes_A	Clostridia	Lachnospirales	Lachnospiraceae	Agathobacter	Agathobacter faecis	SRR12567259	SAMN15961077	SRX9055359	Large intestine	SRP279656	Stool	0.00250647
HRGM_Genome_2308	KIJ_genome_14211	Firmicutes_A	Clostridia	Christensenellales	CAG-74			SRR12567259	SAMN15961077	SRX9055359	Large intestine	SRP279656	Stool	0.0123671
HRGM_Genome_2422	GUT_GENOME000706	Firmicutes_A	Clostridia	Lachnospirales	Lachnospiraceae	Dorea	Dorea formicigenerans	SRR12567259	SAMN15961077	SRX9055361	Large intestine	SRP279656	Stool	0.00123946
HRGM_Genome_2466	GUT_GENOME282994	Firmicutes_A	Clostridia	Oscillospirales	Oscillospiraceae	UBA5446		SRR12567259	SAMN15961077	SRX9055362	Large intestine	SRP279656	Stool	0.0253953
HRGM_Genome_2703	GUT_GENOME000659	Firmicutes_A	Clostridia	Lachnospirales	Lachnospiraceae	CAG-56	CAG-56 sp900066615	SRR12567259	SAMN15961077	SRX9055366	Large intestine	SRP279656	Stool	0.00291963
HRGM_Genome_2814	GUT_GENOME000004	Firmicutes_A	Clostridia	Lachnospirales	Lachnospiraceae	Blautia_A	Blautia_A sp900066165	SRR12567259	SAMN15961077	SRX9055370	Large intestine	SRP279656	Stool	0.00187297
HRGM_Genome_2874	GUT_GENOME025676	Firmicutes_A	Clostridia	Oscillospirales	Acutalibacteraceae	CAG-177	CAG-177 sp003514385	SRR12567259	SAMN15961077	SRX9055372	Large intestine	SRP279656	Stool	0.0155071
HRGM_Genome_2931	KIJ_genome_15042	Firmicutes_A	Clostridia	Oscillospirales	Ruminococcaceae	Negativibacillus	Negativibacillus massiliensis	SRR12567259	SAMN15961077	SRX9055372	Large intestine	SRP279656	Stool	0.00206577
HRGM_Genome_2937	GUT_GENOME239737	Firmicutes_A	Clostridia	Lachnospirales	Lachnospiraceae	Ruminococcus_A	Ruminococcus_A sp003011855	SRR12567259	SAMN15961077	SRX9055373	Large intestine	SRP279656	Stool	0.0023963
HRGM_Genome_2952	GUT_GENOME000149	Firmicutes_A	Clostridia	Lachnospirales	Lachnospiraceae	Dorea	Dorea longicatena	SRR12567259	SAMN15961077	SRX9055375	Large intestine	SRP279656	Stool	0.00539856
HRGM_Genome_3068	GUT_GENOME000131	Firmicutes_A	Clostridia	Lachnospirales	Lachnospiraceae	Blautia_A	Blautia_A sp900066205	SRR12567259	SAMN15961077	SRX9055381	Large intestine	SRP279656	Stool	0.0054261
HRGM_Genome_3183	KIJ_genome_6515	Firmicutes_A	Clostridia	Oscillospirales	Oscillospiraceae	CAG-110		SRR12567259	SAMN15961077	SRX9055383	Large intestine	SRP279656	Stool	0.0398557
HRGM_Genome_3191	GUT_GENOME001635	Bacteroidota	Bacteroidia	Bacteroidales	Marinifilaceae	Odoribacter	Odoribacter splanchnicus	SRR12567259	SAMN15961077	SRX9055385	Large intestine	SRP279656	Stool	0.00958519
HRGM_Genome_3352	GUT_GENOME087397	Firmicutes_A	Clostridia	Christensenellales	CAG-74			SRR12567259	SAMN15961077	SRX9055388	Large intestine	SRP279656	Stool	0.00253402
HRGM_Genome_3359	GUT_GENOME251083	Firmicutes_A	Clostridia	Oscillospirales	Ruminococcaceae	Gemmiger	Gemmiger sp003476825	SRR12567259	SAMN15961077	SRX9055388	Large intestine	SRP279656	Stool	0.0428304
HRGM_Genome_3364	GUT_GENOME000367	Firmicutes_A	Clostridia	Oscillospirales	Ruminococcaceae	Gemmiger	Gemmiger formicilis	SRR12567259	SAMN15961077	SRX9055390	Large intestine	SRP279656	Stool	0.0311519
HRGM_Genome_3435	GUT_GENOME017394	Firmicutes_A	Clostridia	Lachnospirales	Lachnospiraceae	Lachnospira	Lachnospira sp000437735	SRR12567259	SAMN15961077	SRX9055391	Large intestine	SRP279656	Stool	0.00382857
HRGM_Genome_3797	GUT_GENOME001575	Firmicutes_A	Clostridia	Lachnospirales	Lachnospiraceae	Faecalicatena	Faecalicatena faecis	SRR12567259	SAMN15961077	SRX9055399	Large intestine	SRP279656	Stool	0.00336033
HRGM_Genome_3840	GUT_GENOME233517	Firmicutes_C	Negativicutes	Acidaminococcales	Acidaminococcaceae	Phascolarctobacterium	Phascolarctobacterium faecium	SRR12567259	SAMN15961077	SRX9055400	Large intestine	SRP279656	Stool	0.0124497
HRGM_Genome_4110	GUT_GENOME001443	Desulfobacterota_A	Desulfovibrionia	Desulfovibrionales	Desulfovibrionaceae	Desulfovibrio		SRR12567259	SAMN15961077	SRX9055406	Large intestine	SRP279656	Stool	0.0049854
HRGM_Genome_5125	GUT_GENOME000604	Firmicutes_A	Clostridia	Lachnospirales	Lachnospiraceae	UBA7096		SRR12567259	SAMN15961077	SRX9055409	Large intestine	SRP279656	Stool	0.00308489
HRGM_Genome_5128	GUT_GENOME000625	Firmicutes_A	Clostridia	Lachnospirales	Lachnospiraceae	Murimonas	Murimonas intestini	SRR12567259	SAMN15961077	SRX9055410	Large intestine	SRP279656	Stool	0.00217595
HRGM_Genome_5194	GUT_GENOME222400	Firmicutes_A	Clostridia	Oscillospirales	Acutalibacteraceae	UBA1227		SRR12567259	SAMN15961077	SRX9055411	Large intestine	SRP279656	Stool	0.00446207
NISW_Genome_0002	GCF_000296465.1	Bacteroidota	Bacteroidia	Bacteroidales	Barnesiellaceae	Barnesiella	Barnesiella intestinihominis	SRR12567259	SAMN15961077	SRX9055412	Large intestine	SRP279656	Stool	0.0162508
HRGM_Genome_0045	GUT_GENOME144544	Proteobacteria	Gammaproteobacteria	Enterobacterales	Enterobacteriaceae	Escherichia	Escherichia coli_D	SRR12567258	SAMN15961078	SRX9055249	Large intestine	SRP279656	Stool	0.0341116
HRGM_Genome_0055	GUT_GENOME147598	Proteobacteria	Gammaproteobacteria	Enterobacterales	Enterobacteriaceae	Klebsiella	Klebsiella pneumoniae	SRR12567258	SAMN15961078	SRX9055253	Large intestine	SRP279656	Stool	0.0041603
HRGM_Genome_0094	KIJ_genome_22646	Firmicutes	Bacilli	Erysipelotrichales	Erysipelotrichaceae	Absiella	Absiella innocuum	SRR12567258	SAMN15961078	SRX9055256	Large intestine	SRP279656	Stool	0.00142556
HRGM_Genome_0105	GUT_GENOME095967	Firmicutes_A	Clostridia	Oscillospirales	Ruminococcaceae	Faecalibacterium	Faecalibacterium prausnitzii_K	SRR12567258	SAMN15961078	SRX9055257	Large intestine	SRP279656	Stool	0.00609499
HRGM_Genome_0123	KIJ_genome_17563	Firmicutes_A	Clostridia	Oscillospirales	Ruminococcaceae	Faecalibacterium	Faecalibacterium prausnitzii_C	SRR12567258	SAMN15961078	SRX9055259	Large intestine	SRP279656	Stool	0.0343589
HRGM_Genome_0126	GUT_GENOME139147	Firmicutes_A	Clostridia	Oscillospirales	Ruminococcaceae	Faecalibacterium		SRR12567258	SAMN15961078	SRX9055260	Large intestine	SRP279656	Stool	0.00202197
HRGM_Genome_0142	GUT_GENOME096257	Firmicutes	Bacilli	Erysipelotrichales	Erysipelatoclostridiaceae	Erysipelatoclostridium	Erysipelatoclostridium ramosum	SRR12567258	SAMN15961078	SRX9055260	Large intestine	SRP279656	Stool	0.00213834
HRGM_Genome_0284	GUT_GENOME096210	Firmicutes_A	Clostridia	Lachnospirales	Lachnospiraceae	Faecalicatena	Faecalicatena gnavus	SRR12567258	SAMN15961078	SRX9055268	Large intestine	SRP279656	Stool	0.014532
HRGM_Genome_0293	GUT_GENOME103741	Firmicutes	Bacilli	Erysipelotrichales	Erysipelatoclostridiaceae	Erysipelatoclostridium	Erysipelatoclostridium saccharogumia	SRR12567258	SAMN15961078	SRX9055269	Large intestine	SRP279656	Stool	0.00245836
HRGM_Genome_0336	GUT_GENOME096383	Firmicutes_C	Negativicutes	Veillonellales	Veillonellaceae	Veillonella	Veillonella atypica	SRR12567258	SAMN15961078	SRX9055275	Large intestine	SRP279656	Stool	0.0257328
HRGM_Genome_0337	KIJ_genome_18113	Firmicutes_C	Negativicutes	Veillonellales	Veillonellaceae	Veillonella	Veillonella parvula	SRR12567258	SAMN15961078	SRX9055277	Large intestine	SRP279656	Stool	0.00663321
HRGM_Genome_0345	GUT_GENOME212278	Firmicutes_C	Negativicutes	Veillonellales	Veillonellaceae	Veillonella	Veillonella dispar	SRR12567258	SAMN15961078	SRX9055279	Large intestine	SRP279656	Stool	0.0415303
HRGM_Genome_0347	GUT_GENOME156224	Firmicutes_C	Negativicutes	Veillonellales	Veillonellaceae	Veillonella	Veillonella parvula	SRR12567258	SAMN15961078	SRX9055282	Large intestine	SRP279656	Stool	0.00948433
HRGM_Genome_1053	GUT_GENOME095981	Firmicutes	Bacilli	Lactobacillales	Streptococcaceae	Streptococcus	Streptococcus infantarius	SRR12567258	SAMN15961078	SRX9055285	Large intestine	SRP279656	Stool	0.0104589
HRGM_Genome_1090	GUT_GENOME142522	Actinobacteriota	Actinobacteria	Actinomycetales	Bifidobacteriaceae	Bifidobacterium	Bifidobacterium adolescentis	SRR12567258	SAMN15961078	SRX9055286	Large intestine	SRP279656	Stool	0.00302567
HRGM_Genome_1107	KIJ_genome_16333	Firmicutes_A	Clostridia	Lachnospirales	Lachnospiraceae	Clostridium_M	Clostridium_M bolteae	SRR12567258	SAMN15961078	SRX9055286	Large intestine	SRP279656	Stool	0.0229835
HRGM_Genome_1111	GUT_GENOME000980	Firmicutes_A	Clostridia	Lachnospirales	Lachnospiraceae	Clostridium_M		SRR12567258	SAMN15961078	SRX9055287	Large intestine	SRP279656	Stool	0.00253109
HRGM_Genome_1112	GUT_GENOME001135	Firmicutes_A	Clostridia	Lachnospirales	Lachnospiraceae	Clostridium_M	Clostridium_M citroniae	SRR12567258	SAMN15961078	SRX9055287	Large intestine	SRP279656	Stool	0.00274929
HRGM_Genome_1213	GUT_GENOME239662	Bacteroidota	Bacteroidia	Bacteroidales	Bacteroidaceae	Bacteroides	Bacteroides stercoris	SRR12567258	SAMN15961078	SRX9055289	Large intestine	SRP279656	Stool	0.0289476
HRGM_Genome_1216	GUT_GENOME096538	Firmicutes_A	Clostridia	Lachnospirales	Lachnospiraceae	Clostridium_M	Clostridium_M sp001517625	SRR12567258	SAMN15961078	SRX9055290	Large intestine	SRP279656	Stool	0.0111135
HRGM_Genome_1338	GUT_GENOME096067	Firmicutes_A	Clostridia	Lachnospirales	Lachnospiraceae	Blautia_A	Blautia_A wexlerae	SRR12567258	SAMN15961078	SRX9055291	Large intestine	SRP279656	Stool	0.00695323
HRGM_Genome_1386	GUT_GENOME096080	Bacteroidota	Bacteroidia	Bacteroidales	Bacteroidaceae	Bacteroides	Bacteroides xylanisolvens	SRR12567258	SAMN15961078	SRX9055294	Large intestine	SRP279656	Stool	0.0584042
HRGM_Genome_1387	GUT_GENOME096203	Bacteroidota	Bacteroidia	Bacteroidales	Bacteroidaceae	Bacteroides	Bacteroides ovatus	SRR12567258	SAMN15961078	SRX9055295	Large intestine	SRP279656	Stool	0.122598
HRGM_Genome_1407	GUT_GENOME001120	Bacteroidota	Bacteroidia	Bacteroidales	Bacteroidaceae	Bacteroides	Bacteroides thetaiotaomicron	SRR12567258	SAMN15961078	SRX9055296	Large intestine	SRP279656	Stool	0.0400756
HRGM_Genome_1425	KIJ_genome_12021	Bacteroidota	Bacteroidia	Bacteroidales	Bacteroidaceae	Bacteroides	Bacteroides uniformis	SRR12567258	SAMN15961078	SRX9055297	Large intestine	SRP279656	Stool	0.0230562
HRGM_Genome_1596	GUT_GENOME001506	Firmicutes_A	Clostridia	Lachnospirales	Lachnospiraceae	Roseburia		SRR12567258	SAMN15961078	SRX9055306	Large intestine	SRP279656	Stool	0.00177467
HRGM_Genome_1717	GUT_GENOME143127	Firmicutes_A	Clostridia	Lachnospirales	Lachnospiraceae	Blautia	Blautia hominis	SRR12567258	SAMN15961078	SRX9055309	Large intestine	SRP279656	Stool	0.00199287
HRGM_Genome_1799	GUT_GENOME143505	Bacteroidota	Bacteroidia	Bacteroidales	Bacteroidaceae	Bacteroides_B	Bacteroides_B dorei	SRR12567258	SAMN15961078	SRX9055315	Large intestine	SRP279656	Stool	0.0101535
HRGM_Genome_1807	KIJ_genome_18291	Bacteroidota	Bacteroidia	Bacteroidales	Bacteroidaceae	Bacteroides_B	Bacteroides_B vulgatus	SRR12567258	SAMN15961078	SRX9055316	Large intestine	SRP279656	Stool	0.411361
HRGM_Genome_2265	KIJ_genome_13087	Firmicutes_A	Clostridia	Lachnospirales	Lachnospiraceae	CAG-81	CAG-81 sp900066535	SRR12567258	SAMN15961078	SRX9055358	Large intestine	SRP279656	Stool	0.0143283
HRGM_Genome_2266	GUT_GENOME001401	Firmicutes_A	Clostridia	Lachnospirales	Lachnospiraceae	CAG-81	CAG-81 sp900066785	SRR12567258	SAMN15961078	SRX9055358	Large intestine	SRP279656	Stool	0.00274929
HRGM_Genome_2517	GUT_GENOME000518	Firmicutes_A	Clostridia	Oscillospirales	Oscillospiraceae	Flavonifractor	Flavonifractor plautii	SRR12567258	SAMN15961078	SRX9055362	Large intestine	SRP279656	Stool	0.0031275
HRGM_Genome_2534	GUT_GENOME000718	Firmicutes_A	Clostridia	Lachnospirales	Lachnospiraceae	Tyzzerella	Tyzzerella nexilis	SRR12567258	SAMN15961078	SRX9055363	Large intestine	SRP279656	Stool	0.011419
HRGM_Genome_2963	GUT_GENOME137034	Firmicutes_A	Clostridia	Clostridiales	Clostridiaceae	Clostridium	Clostridium sp001916075	SRR12567258	SAMN15961078	SRX9055378	Large intestine	SRP279656	Stool	0.00317114
HRGM_Genome_3276	KIJ_genome_26552	Firmicutes_A	Clostridia	Peptostreptococcales	Peptostreptococcaceae	Intestinibacter		SRR12567258	SAMN15961078	SRX9055387	Large intestine	SRP279656	Stool	0.00520765
HRGM_Genome_3359	GUT_GENOME251083	Firmicutes_A	Clostridia	Oscillospirales	Ruminococcaceae	Gemmiger	Gemmiger sp003476825	SRR12567258	SAMN15961078	SRX9055388	Large intestine	SRP279656	Stool	0.00258928
HRGM_Genome_3845	GUT_GENOME000327	Firmicutes_A	Clostridia	Lachnospirales	Lachnospiraceae	Anaerostipes	Anaerostipes caccae	SRR12567258	SAMN15961078	SRX9055401	Large intestine	SRP279656	Stool	0.00474216
HRGM_Genome_3847	GUT_GENOME000219	Firmicutes_A	Clostridia	Lachnospirales	Lachnospiraceae	Anaerostipes	Anaerostipes sp000508985	SRR12567258	SAMN15961078	SRX9055401	Large intestine	SRP279656	Stool	0.00136737
HRGM_Genome_5128	GUT_GENOME000625	Firmicutes_A	Clostridia	Lachnospirales	Lachnospiraceae	Murimonas	Murimonas intestini	SRR12567258	SAMN15961078	SRX9055410	Large intestine	SRP279656	Stool	0.00101826
HRGM_Genome_0045	GUT_GENOME144544	Proteobacteria	Gammaproteobacteria	Enterobacterales	Enterobacteriaceae	Escherichia	Escherichia coli_D	SRR12567257	SAMN15961079	SRX9055249	Large intestine	SRP279656	Stool	0.0014375
HRGM_Genome_0105	GUT_GENOME095967	Firmicutes_A	Clostridia	Oscillospirales	Ruminococcaceae	Faecalibacterium	Faecalibacterium prausnitzii_K	SRR12567257	SAMN15961079	SRX9055257	Large intestine	SRP279656	Stool	0.0293061
HRGM_Genome_0108	GUT_GENOME147678	Firmicutes_A	Clostridia	Oscillospirales	Ruminococcaceae	Faecalibacterium	Faecalibacterium prausnitzii_G	SRR12567257	SAMN15961079	SRX9055257	Large intestine	SRP279656	Stool	0.00174941
HRGM_Genome_0123	KIJ_genome_17563	Firmicutes_A	Clostridia	Oscillospirales	Ruminococcaceae	Faecalibacterium	Faecalibacterium prausnitzii_C	SRR12567257	SAMN15961079	SRX9055259	Large intestine	SRP279656	Stool	0.0134664
HRGM_Genome_0126	GUT_GENOME139147	Firmicutes_A	Clostridia	Oscillospirales	Ruminococcaceae	Faecalibacterium		SRR12567257	SAMN15961079	SRX9055260	Large intestine	SRP279656	Stool	0.0226881
HRGM_Genome_0211	KIJ_genome_8774	Bacteroidota	Bacteroidia	Bacteroidales	Rikenellaceae	Alistipes	Alistipes onderdonkii	SRR12567257	SAMN15961079	SRX9055265	Large intestine	SRP279656	Stool	0.00230543
HRGM_Genome_0212	KIJ_genome_10739	Bacteroidota	Bacteroidia	Bacteroidales	Rikenellaceae	Alistipes	Alistipes finegoldii	SRR12567257	SAMN15961079	SRX9055265	Large intestine	SRP279656	Stool	0.00797407
HRGM_Genome_0217	KIJ_genome_22335	Bacteroidota	Bacteroidia	Bacteroidales	Rikenellaceae	Alistipes	Alistipes shahii	SRR12567257	SAMN15961079	SRX9055266	Large intestine	SRP279656	Stool	0.0248851
HRGM_Genome_0230	GUT_GENOME000008	Bacteroidota	Bacteroidia	Bacteroidales	Rikenellaceae	Alistipes	Alistipes shahii	SRR12567257	SAMN15961079	SRX9055266	Large intestine	SRP279656	Stool	0.0125714
[truncated: 4,083 more rows]

## Sheet: Supplementary table 2
Supplementary table S2. Estimated relative abundance of HRGM genomes in samples from the SIBO study.
[truncated: 3,411 more rows]

## Sheet: Supplementary table S3
sample	code	isThere	main_class	location.main	location	PatNo	Group1	Group2	Group3
[truncated: 62,252 more rows]

## Sheet: Supplementary Sheet S4
Supplementary table S4. Peptidases that are significantly enriched in the small intestine (Duodenum) and large intestine, respectively. Pepdidases with a negative log2-Fold Change (log2FC) are enriched in large intestine (LI); positive log2FC indicates enrichment in the small intestine (SI). P values (column ‘p’) are based on Wilcoxon signed rank test with continuity correction. The column ‘padj’…
[truncated: 77 more rows]

[truncated: 2 more sheets: Supplementary table S5, Supplementary table S6]
